# Supplementary material for: (E)-N′-(3,4-Dihydroxy­benzyl­idene)-4-nitro­benzohydrazide
Source: Acta Crystallogr Sect E Struct Rep Online. 2009 Jul 31;65(Pt 8):o2050. doi: 10.1107/S1600536809029705 (PMC2977219; doi:10.1107/S1600536809029705)
Supplement: Supplementary file 2 [file e-65-o2050-Isup2.hkl]

# 
# h,k,l, Fc-squared, Fo-squared, sigma(Fo-squared) and status flag 
# 
data_I
_shelx_title ' I         P21/c' 
_shelx_refln_list_code          4 
_shelx_F_calc_maximum      363.21 
_exptl_crystal_F_000       624.00 
_reflns_d_resolution_high  0.7500 
 
loop_ 
 _symmetry_equiv_pos_as_xyz 
 'x, y, z' 
 '-x, y+1/2, -z+1/2' 
 '-x, -y, -z' 
 'x, -y-1/2, z-1/2' 
 
_cell_length_a     7.6660 
_cell_length_b    13.1960 
_cell_length_c    13.1760 
_cell_angle_alpha  90.000 
_cell_angle_beta   95.361 
_cell_angle_gamma  90.000 
 
_shelx_F_squared_multiplier     1.000 
 
loop_ 
 _refln_index_h 
 _refln_index_k 
 _refln_index_l 
 _refln_F_squared_calc 
 _refln_F_squared_meas 
 _refln_F_squared_sigma 
 _refln_observed_status 
   1   0   0       72.51       90.49      4.37 o 
   2   0   0        4.27       25.06      3.08 o 
   3   0   0     1612.29     1536.19     25.90 o 
   4   0   0      310.85      299.96     11.06 o 
   5   0   0       67.47       79.38      7.80 o 
   6   0   0        0.02       -3.48      5.64 o 
   7   0   0        0.39        6.19      5.96 o 
   8   0   0       17.75       12.62     11.65 o 
   1   1   0      557.24      519.23     16.38 o 
   2   1   0    18932.57    17417.54    164.54 o 
   3   1   0      732.47      749.71     13.35 o 
   4   1   0        2.69        7.53      2.69 o 
   5   1   0       18.35       22.67      4.10 o 
   6   1   0       26.71       23.44      4.44 o 
   7   1   0       13.91        5.62      4.31 o 
   8   1   0        4.90        6.67      8.32 o 
   9   1   0        2.24      -11.16     12.86 o 
   0   2   0      102.71       86.12      4.97 o 
   1   2   0     2050.78     1969.91     24.87 o 
   2   2   0     1402.20     1410.86     18.91 o 
   3   2   0      714.19      690.25     13.02 o 
   4   2   0     1312.58     1246.58     17.19 o 
   5   2   0       15.89       12.99      2.87 o 
   6   2   0        4.47        5.93      5.43 o 
   7   2   0       12.79        5.35      5.07 o 
   8   2   0       67.28       60.69      8.76 o 
   9   2   0       12.93       14.56     14.19 o 
   1   3   0       53.72       76.70      3.20 o 
   2   3   0      337.39      342.62     11.22 o 
   3   3   0      205.37      217.28      7.29 o 
   4   3   0       56.96       54.94      4.08 o 
   5   3   0       72.73       82.40      7.02 o 
   6   3   0       55.40       53.63      5.79 o 
   7   3   0        3.96        7.37      5.30 o 
   8   3   0       10.26        4.18      7.89 o 
   9   3   0        7.63        5.24     14.68 o 
   0   4   0       31.66       42.25      3.20 o 
   1   4   0      156.72      145.47      4.40 o 
   2   4   0      850.07      856.39     12.67 o 
   3   4   0        0.02        8.81      2.89 o 
   4   4   0      138.20      120.41      7.21 o 
   5   4   0       92.52       99.44     10.19 o 
   6   4   0       57.18       51.57      6.75 o 
   7   4   0       22.41       23.00      9.53 o 
   8   4   0       17.76       33.54      9.46 o 
   9   4   0        7.87        5.30     10.24 o 
   1   5   0      501.18      472.69      8.73 o 
   2   5   0        0.00        4.94      1.89 o 
   3   5   0       81.61       89.64      5.53 o 
   4   5   0      396.96      380.29      9.89 o 
   5   5   0        1.26        6.00      3.99 o 
   6   5   0       66.05       56.70     10.39 o 
   7   5   0       25.73       38.15      8.96 o 
   8   5   0        0.72        2.97      8.12 o 
   9   5   0        0.06       -5.71     21.30 o 
   0   6   0      292.36      313.82     12.81 o 
   1   6   0      219.70      215.11      6.47 o 
   2   6   0     2481.50     2658.98     30.02 o 
   3   6   0      397.47      413.27      8.17 o 
   4   6   0       64.75       78.57      5.92 o 
   5   6   0        1.18       -2.34      3.39 o 
   6   6   0        0.68       -3.19      3.81 o 
   7   6   0        1.22       -6.28      6.60 o 
   8   6   0        0.01      -11.40     11.72 o 
   9   6   0        1.73       14.44     11.53 o 
   1   7   0        0.12        1.31      2.77 o 
   2   7   0        0.10        2.94      2.61 o 
   3   7   0      137.01      142.88      9.92 o 
   4   7   0      448.08      452.19     11.66 o 
   5   7   0       26.18       24.49      6.30 o 
   6   7   0        8.05        9.01      5.18 o 
   7   7   0        0.39        2.21      8.18 o 
   8   7   0        0.26        8.96     14.35 o 
   9   7   0        1.95       -2.92     11.11 o 
   0   8   0      217.00      177.42      8.20 o 
   1   8   0      195.22      179.18      7.37 o 
   2   8   0       75.47       68.89      5.30 o 
   3   8   0        4.89       13.12      4.28 o 
   4   8   0       51.01       45.52      6.27 o 
   5   8   0        4.55        8.43      4.48 o 
   6   8   0      229.09      209.61     13.00 o 
   7   8   0       19.01       34.69      8.69 o 
   8   8   0        0.08        4.41      8.36 o 
   9   8   0        1.02        4.85     17.35 o 
   1   9   0        2.17       -1.78      3.55 o 
   2   9   0       10.59        9.60      3.85 o 
   3   9   0        9.34       11.60      5.53 o 
   4   9   0      320.02      291.85     11.91 o 
   5   9   0        0.39        7.28      5.35 o 
   6   9   0       52.67       62.65     14.62 o 
   7   9   0        5.61       20.74     10.03 o 
   8   9   0       11.70       13.99     17.47 o 
   0  10   0      243.53      271.96     19.89 o 
   1  10   0        6.75       11.29      4.89 o 
   2  10   0      242.75      252.83     11.32 o 
   3  10   0       73.20       68.54      9.29 o 
   4  10   0      553.32      545.01     16.96 o 
   5  10   0       35.55       31.44      9.31 o 
   6  10   0       36.53       31.98     11.13 o 
   7  10   0       14.71       14.62     10.89 o 
   8  10   0        1.31       -4.12     17.47 o 
   1  11   0        0.94        3.58      8.85 o 
   2  11   0      732.58      769.76     35.15 o 
   3  11   0       10.39       22.94      6.78 o 
   4  11   0      175.38      160.96     21.04 o 
   5  11   0       72.78       89.48     12.95 o 
   6  11   0        0.46       17.35      9.88 o 
   7  11   0        0.00       -8.23     10.59 o 
   0  12   0     1084.21      995.89     41.49 o 
   1  12   0      106.68      104.00     10.12 o 
   2  12   0       38.93       32.71      8.47 o 
   3  12   0       16.66        3.98      5.80 o 
   4  12   0       37.83       35.09     10.55 o 
   5  12   0        3.34       -2.05     25.90 o 
   6  12   0        0.87        5.73     10.16 o 
   7  12   0        0.03       -2.91     17.71 o 
   1  13   0        1.18        8.93      6.87 o 
   2  13   0        2.11        9.19      6.78 o 
   3  13   0        4.18        0.68      6.46 o 
   4  13   0        2.03       11.50     18.50 o 
   5  13   0        0.09       -5.60      9.81 o 
   6  13   0       13.37       18.03     12.52 o 
   0  14   0       12.73        9.95     13.10 o 
   1  14   0       15.18       26.69      8.98 o 
   2  14   0        4.88       15.31      7.93 o 
   3  14   0        7.84       21.39     10.42 o 
   4  14   0        4.28        2.56     10.59 o 
   5  14   0       14.13       42.11     15.59 o 
   6  14   0        0.07      -10.19     16.13 o 
   1  15   0       11.36        5.43      8.79 o 
   2  15   0       33.48       41.12     11.38 o 
   3  15   0        1.04        5.59     10.22 o 
   4  15   0        3.27       -0.23     11.17 o 
   5  15   0        0.06      -10.43     17.47 o 
   0  16   0       22.94       46.46     16.74 o 
   1  16   0       16.27       33.66     11.10 o 
   2  16   0       13.84        4.85     15.04 o 
   3  16   0        3.24       -8.69     11.27 o 
   4  16   0        8.09       -0.24     18.56 o 
   1  17   0        9.02        4.73     16.86 o 
  -8   1   1        0.01        1.95      7.60 o 
  -7   1   1       15.01        9.22      4.45 o 
  -6   1   1       38.79       41.20      5.29 o 
  -5   1   1      130.01      145.26      7.37 o 
  -4   1   1      267.70      251.28      7.18 o 
  -3   1   1      424.66      447.75      8.28 o 
  -2   1   1     7807.89     7235.80     99.89 o 
  -1   1   1      281.45      287.26      6.25 o 
   0   1   1     1755.80     1579.69     20.75 o 
   1   1   1       39.51       64.17      3.26 o 
   2   1   1     1564.41     1552.62     19.99 o 
   3   1   1       13.16       28.41      2.89 o 
   4   1   1     2903.79     2755.03     31.38 o 
   5   1   1      211.47      199.11      7.38 o 
   6   1   1       40.42       34.71      4.86 o 
   7   1   1        8.38        9.53      5.11 o 
   8   1   1        3.55        6.99      9.16 o 
   9   1   1        4.71        5.83      9.13 o 
  -9   2   1        7.88       -2.55     13.46 o 
  -8   2   1       44.84       33.59     10.07 o 
  -7   2   1       16.14       26.49      5.32 o 
  -6   2   1        2.30        5.64      3.50 o 
  -5   2   1       70.11       66.83      5.13 o 
  -4   2   1       54.25       47.87      7.35 o 
  -3   2   1        5.28        8.56      2.89 o 
  -2   2   1       59.54       57.11      3.40 o 
  -1   2   1       22.39       28.83      2.08 o 
   0   2   1     7778.30     7389.38     88.13 o 
   1   2   1      243.37      258.77      5.12 o 
   2   2   1     6108.69     5583.13     50.60 o 
   3   2   1      131.16      132.45      5.77 o 
   4   2   1       65.93       62.62      3.84 o 
   5   2   1        7.81        5.32      3.01 o 
   6   2   1       16.16       11.97      5.66 o 
   7   2   1        0.09       -3.08      4.45 o 
   8   2   1        0.57        5.98      6.77 o 
   9   2   1        1.57        8.49     14.07 o 
  10   2   1        3.95        7.64     16.74 o 
  -9   3   1        0.20       -3.06      9.12 o 
  -8   3   1       22.66       17.84      9.34 o 
  -7   3   1       45.24       41.99      6.98 o 
  -6   3   1        6.63        6.00      7.08 o 
  -5   3   1        2.68        6.77      3.68 o 
  -4   3   1      447.56      441.25      9.38 o 
  -3   3   1      325.92      304.87      6.82 o 
  -2   3   1      174.85      188.48      5.00 o 
  -1   3   1      733.83      723.46      9.66 o 
   0   3   1       91.91      101.97      4.07 o 
   1   3   1       31.25       39.19      2.37 o 
   2   3   1      273.46      266.27      6.51 o 
   3   3   1      410.22      389.70     13.36 o 
   4   3   1       41.58       52.45      7.79 o 
   5   3   1       20.30       30.04      4.06 o 
   6   3   1       41.12       29.98      7.74 o 
   7   3   1        0.88        6.61      6.76 o 
   8   3   1        0.01        4.55      6.25 o 
   9   3   1        5.71        6.55     14.56 o 
  -9   4   1        1.51        2.91     14.56 o 
  -8   4   1        8.58       12.71      8.50 o 
  -7   4   1       58.72       59.33     13.65 o 
  -6   4   1      392.70      403.26     13.70 o 
  -5   4   1      125.97      131.32      8.25 o 
  -4   4   1      142.65      142.83      5.21 o 
  -3   4   1      212.60      218.03      5.47 o 
  -2   4   1     1102.89     1023.92     13.63 o 
  -1   4   1      546.92      575.01      9.16 o 
   0   4   1     2969.99     2750.84     24.35 o 
   1   4   1       11.72       14.50      1.98 o 
   2   4   1     1299.11     1186.04     16.24 o 
   3   4   1       96.51      101.98      6.32 o 
   4   4   1      247.92      237.65      9.23 o 
   5   4   1        0.72        5.39      3.73 o 
   6   4   1        5.99        0.81      4.26 o 
   7   4   1       20.86       35.07      6.91 o 
   8   4   1       56.58       53.90     10.80 o 
   9   4   1        5.19       14.60     10.01 o 
  -9   5   1        0.21       -0.97     14.61 o 
  -8   5   1        0.03       -7.77      7.77 o 
  -7   5   1        0.29       -5.48      5.48 o 
  -6   5   1       21.15       14.16      4.89 o 
  -5   5   1       21.46       19.15      4.32 o 
  -4   5   1      603.67      616.05     12.54 o 
  -3   5   1      431.02      414.87      8.15 o 
  -2   5   1      202.43      222.91      9.51 o 
  -1   5   1       97.88      106.92      4.48 o 
   0   5   1      136.70      188.92      4.94 o 
   1   5   1       60.47      108.95      4.90 o 
   2   5   1      663.43      673.44     10.71 o 
   3   5   1        0.08        4.20      3.16 o 
   4   5   1       61.41       48.14      5.70 o 
   5   5   1       67.55       58.25      6.73 o 
   6   5   1       95.08       69.49      7.98 o 
   7   5   1        0.64        8.66      5.55 o 
   8   5   1        0.74        0.84      8.49 o 
   9   5   1        0.28       -8.15      9.32 o 
  -9   6   1        1.54      -10.57     10.57 o 
  -8   6   1        0.45        9.09      8.37 o 
  -7   6   1        6.24        7.45      7.79 o 
  -6   6   1        6.71       11.98      5.52 o 
  -5   6   1        0.36       -1.43      3.31 o 
  -4   6   1       68.90       83.26      5.90 o 
  -3   6   1        0.07        1.08      2.71 o 
  -2   6   1     2286.16     2401.30     27.39 o 
  -1   6   1       93.02       90.02      5.45 o 
   0   6   1      673.01      730.90     10.84 o 
   1   6   1       20.60       26.93      3.76 o 
   2   6   1      101.92      119.76      5.50 o 
   3   6   1        4.03        1.52      2.74 o 
   4   6   1      720.20      693.19     14.12 o 
   5   6   1        0.07        2.13      4.20 o 
   6   6   1       13.07       18.19      5.75 o 
   7   6   1        0.25        7.41      6.10 o 
   8   6   1        0.83       -1.50      8.73 o 
   9   6   1        0.03       -2.98     23.03 o 
  -9   7   1        1.25        7.82     11.28 o 
  -8   7   1        7.38        0.43      9.05 o 
  -7   7   1        4.33       -3.09      6.26 o 
  -6   7   1        4.21        4.34      5.40 o 
  -5   7   1       56.47       49.86      5.72 o 
  -4   7   1       79.31       85.97      7.77 o 
  -3   7   1      117.29      144.17      8.39 o 
  -2   7   1      998.22     1107.56     17.37 o 
  -1   7   1       22.86       20.07      5.43 o 
   0   7   1        8.76       22.49      3.61 o 
   1   7   1        0.00        2.19      2.68 o 
   2   7   1        3.44        2.38      3.28 o 
   3   7   1        2.28        3.37      3.09 o 
   4   7   1      292.73      262.49      9.07 o 
   5   7   1       39.17       34.98      7.06 o 
   6   7   1       31.69       23.98      5.69 o 
   7   7   1       16.23       19.48      7.33 o 
   8   7   1        5.59        2.72      9.11 o 
   9   7   1        1.24        7.76     16.86 o 
  -9   8   1       19.13       28.14     20.26 o 
  -8   8   1       12.25       13.92      9.54 o 
  -7   8   1        0.00       -2.43      6.92 o 
  -6   8   1       27.46       31.84      9.44 o 
  -5   8   1        0.91        7.48      6.54 o 
  -4   8   1       48.56       46.85      6.36 o 
  -3   8   1        0.63       -3.58      3.58 o 
  -2   8   1      101.66      111.88      6.28 o 
  -1   8   1        4.82        6.83      3.35 o 
   0   8   1       21.94       19.29      4.31 o 
   1   8   1      658.83      664.33     13.88 o 
   2   8   1        4.80        6.68      4.72 o 
   3   8   1        0.05        3.66      3.83 o 
   4   8   1       25.28       20.01      4.12 o 
   5   8   1        0.08       -3.85      3.85 o 
   6   8   1       26.01       20.99      6.20 o 
   7   8   1        1.43       -3.67      7.10 o 
   8   8   1        2.27       -1.04      8.66 o 
  -8   9   1        0.07        5.02     12.19 o 
  -7   9   1        5.07        1.87      9.93 o 
  -6   9   1       33.13       21.55      9.60 o 
  -5   9   1        0.00       -6.08      6.08 o 
  -4   9   1        2.27        3.86      4.62 o 
  -3   9   1       25.32       25.87      5.55 o 
  -2   9   1      376.74      392.42     10.71 o 
  -1   9   1      125.51      112.02      7.30 o 
   0   9   1      175.87      166.92      7.60 o 
   1   9   1        6.47       14.70      5.63 o 
   2   9   1       48.41       53.87      7.03 o 
   3   9   1        2.85       10.47      4.78 o 
   4   9   1      108.70      101.34      8.79 o 
   5   9   1       27.56       23.28      5.59 o 
   6   9   1        0.07        8.11      6.60 o 
   7   9   1        0.02        7.96      7.62 o 
   8   9   1       17.64       48.63     20.15 o 
  -8  10   1        0.54      -10.07     16.13 o 
  -7  10   1        7.91        7.10     10.40 o 
  -6  10   1        2.22        6.41      7.75 o 
  -5  10   1       56.54       51.11     10.20 o 
  -4  10   1      765.48      667.60     48.58 o 
  -3  10   1        2.89       11.63      5.59 o 
  -2  10   1       14.76       20.98      4.63 o 
  -1  10   1        5.63       18.65      4.70 o 
   0  10   1       15.98        6.52      4.22 o 
   1  10   1       14.67       19.45      7.42 o 
   2  10   1        3.28       -1.20      4.54 o 
   3  10   1        1.10       11.22      5.28 o 
   4  10   1        7.06       21.19      6.00 o 
   5  10   1        2.35       10.10      5.94 o 
   6  10   1      250.87      257.97     19.31 o 
   7  10   1        8.69       21.32     12.68 o 
   8  10   1        0.47      -12.37     17.47 o 
  -7  11   1        0.00       10.08     11.46 o 
  -6  11   1        0.37        0.66      8.73 o 
  -5  11   1        2.98        2.34      7.85 o 
  -4  11   1       47.67       46.97     10.08 o 
  -3  11   1        7.96       25.02      6.17 o 
  -2  11   1     1279.03     1346.11     27.57 o 
  -1  11   1      101.43      104.83      8.02 o 
   0  11   1      469.33      493.70     13.61 o 
   1  11   1        1.39        4.81      8.71 o 
   2  11   1      168.38      199.68     11.63 o 
   3  11   1       20.37       22.99     13.02 o 
   4  11   1      498.20      498.62     17.26 o 
   5  11   1        4.56        9.39      9.52 o 
   6  11   1        2.81       13.35     10.52 o 
   7  11   1        1.80       -5.79     10.79 o 
  -7  12   1        3.10      -12.37     14.19 o 
  -6  12   1        6.30       -4.57      9.47 o 
  -5  12   1        2.22       22.48     23.65 o 
  -4  12   1        8.58       23.23      9.36 o 
  -3  12   1       17.86       28.50      9.25 o 
  -2  12   1      285.09      270.25     13.07 o 
  -1  12   1        0.02       10.93      6.07 o 
   0  12   1      355.67      345.63     17.70 o 
   1  12   1        6.84        8.42      7.96 o 
   2  12   1       71.46       83.77     16.43 o 
   3  12   1        3.85       10.41      8.50 o 
   4  12   1       54.87       48.55      8.47 o 
   5  12   1        1.14       -2.43      8.16 o 
   6  12   1        6.59        6.33      9.36 o 
   7  12   1        0.00       -0.12     19.29 o 
  -6  13   1       32.85       34.01     13.19 o 
  -5  13   1       39.14       30.93     10.22 o 
  -4  13   1       42.66       22.25     10.67 o 
  -3  13   1       25.95       33.02     10.29 o 
  -2  13   1        0.46        3.97      6.51 o 
  -1  13   1        7.10        1.16      6.28 o 
   0  13   1        3.29        8.98     10.80 o 
   1  13   1        1.35       11.41      8.00 o 
   2  13   1       18.68       19.94      7.15 o 
   3  13   1        7.33        7.68      6.86 o 
   4  13   1        2.01        1.79     11.65 o 
   5  13   1        5.12       -8.77      8.77 o 
   6  13   1       10.27       20.62     16.86 o 
  -6  14   1        1.46       13.83     18.80 o 
  -5  14   1        0.01       -1.72     10.83 o 
  -4  14   1       14.21       17.28     10.62 o 
  -3  14   1        0.32       -3.41      9.29 o 
  -2  14   1       47.30       41.18     11.21 o 
  -1  14   1        8.98       12.80      7.13 o 
   0  14   1        4.00       14.86      8.41 o 
   1  14   1       18.36       17.20      8.88 o 
   2  14   1        1.33       -6.63      6.63 o 
   3  14   1        3.13       -3.91      7.07 o 
   4  14   1       31.51       34.85     11.59 o 
   5  14   1        0.60       -2.93     11.08 o 
   6  14   1        1.22      -12.13     17.59 o 
  -5  15   1        0.57      -15.04     15.04 o 
  -4  15   1        0.56       -5.34     10.74 o 
  -3  15   1        1.92        7.82     10.94 o 
  -2  15   1       16.24       13.32     10.49 o 
  -1  15   1       21.88       33.51     10.34 o 
   0  15   1        3.94        2.83      8.81 o 
   1  15   1        0.02        5.41      9.01 o 
   2  15   1        2.51        5.76      9.16 o 
   3  15   1       11.43       18.98     19.35 o 
   4  15   1        1.64        2.72     11.16 o 
   5  15   1        1.21       -1.33     17.71 o 
  -4  16   1        0.49      -16.13     16.13 o 
  -3  16   1        0.42        3.74     11.15 o 
  -2  16   1        5.12       -6.55     14.68 o 
  -1  16   1        0.63        4.25     15.41 o 
   0  16   1        5.66        8.74     10.08 o 
   1  16   1       17.40       15.95     10.99 o 
   2  16   1        5.30       14.06     10.30 o 
   3  16   1        0.08      -11.16     15.04 o 
   4  16   1        5.93       -6.31     18.92 o 
  -1  17   1        0.32        7.64     16.01 o 
   0  17   1       52.40       72.42     20.74 o 
   1  17   1        0.02      -10.55     10.55 o 
  -8   0   2        0.61      -10.19     10.19 o 
  -7   0   2        3.39       12.41      6.40 o 
  -6   0   2       62.34       56.46      6.86 o 
  -5   0   2      199.39      235.65     14.86 o 
  -4   0   2      103.67      101.26      7.16 o 
  -3   0   2      747.35      760.08     15.92 o 
  -2   0   2     3684.90     3529.87     46.60 o 
  -1   0   2     3271.76     3235.67     41.57 o 
   0   0   2      109.58      215.19      6.91 o 
   1   0   2      157.21      216.04      9.10 o 
   2   0   2   131919.39   118681.45   2704.74 o 
   3   0   2      125.85      141.08      6.79 o 
   4   0   2      422.27      351.22     16.01 o 
   5   0   2      418.24      432.53     14.86 o 
   6   0   2        1.61        4.99      4.47 o 
   7   0   2        2.10       11.16      9.22 o 
   8   0   2        3.03       -7.16     10.80 o 
   9   0   2        0.59        5.70     13.22 o 
  -9   1   2        0.00       25.11     14.44 o 
  -8   1   2        2.51        5.46     10.80 o 
  -7   1   2       13.03        8.01      4.10 o 
  -6   1   2       44.48       40.76      5.62 o 
  -5   1   2       46.28       49.39      4.94 o 
  -4   1   2      202.81      203.84      7.28 o 
  -3   1   2       38.37       53.87      3.67 o 
  -2   1   2       78.42       91.82      4.08 o 
  -1   1   2      291.71      294.58      7.02 o 
   0   1   2     9503.08     8282.18     97.78 o 
   1   1   2     1777.09     1597.92     27.62 o 
   2   1   2      776.75      729.34     21.15 o 
   3   1   2        0.98        3.58      1.80 o 
   4   1   2     5275.32     4900.83     47.82 o 
   5   1   2      154.05      162.79      6.85 o 
   6   1   2       17.95       10.81      4.55 o 
   7   1   2        0.64        4.28      5.02 o 
   8   1   2        0.67        2.96      9.64 o 
   9   1   2        1.78       -8.96      8.96 o 
  -9   2   2        1.24       -0.24     15.28 o 
  -8   2   2        1.56        6.91      7.56 o 
  -7   2   2      103.77      123.16     11.62 o 
  -6   2   2      288.28      302.69     11.47 o 
  -5   2   2       18.84       31.37      4.08 o 
  -4   2   2        0.79       18.54      3.05 o 
  -3   2   2      214.94      219.70      5.11 o 
  -2   2   2     1718.25     1613.43     19.75 o 
  -1   2   2     1763.92     1748.17     26.12 o 
   0   2   2      232.61      225.93      6.08 o 
   1   2   2     1670.40     1466.05     23.65 o 
   2   2   2        9.06        8.81      2.03 o 
   3   2   2      150.00      150.15      6.27 o 
   4   2   2      781.16      775.47     13.12 o 
   5   2   2       46.15       41.49      4.43 o 
   6   2   2      368.66      387.31     19.13 o 
   7   2   2        0.36        1.65      5.00 o 
   8   2   2        4.83        2.19      7.83 o 
   9   2   2        3.50       -2.60     10.55 o 
 -10   3   2        1.40      -16.50     16.50 o 
  -9   3   2       28.57       37.00     17.22 o 
  -8   3   2       46.67       62.52     11.36 o 
  -7   3   2       30.92       46.47     10.74 o 
  -6   3   2       63.20       55.13      8.62 o 
  -5   3   2        9.96        7.04      3.14 o 
  -4   3   2      502.71      518.89     10.21 o 
  -3   3   2      604.40      592.74      8.95 o 
  -2   3   2      908.70      877.85     11.72 o 
  -1   3   2     1006.82     1006.00     16.27 o 
   0   3   2      241.37      223.06      4.86 o 
   1   3   2      155.28      159.53      4.81 o 
   2   3   2      133.74      125.75      4.74 o 
   3   3   2        3.66       11.76      2.85 o 
   4   3   2       55.17       58.13      4.32 o 
   5   3   2       17.58       20.71      4.62 o 
   6   3   2       13.25       10.93      6.72 o 
   7   3   2        4.37        7.89      5.46 o 
   8   3   2        1.22       -1.27      6.20 o 
   9   3   2        1.52       29.72     15.65 o 
  -9   4   2        8.64        2.67     15.41 o 
  -8   4   2        8.30       -5.41     10.68 o 
  -7   4   2       22.51       18.41      6.53 o 
  -6   4   2       28.04       26.36      6.11 o 
  -5   4   2      139.68      158.65      9.52 o 
  -4   4   2      293.85      316.14      8.29 o 
  -3   4   2      254.94      241.73      7.53 o 
  -2   4   2      726.82      731.54     10.98 o 
  -1   4   2       61.96       83.53      3.72 o 
   0   4   2     1031.98     1051.62     15.28 o 
   1   4   2      559.80      562.07      9.43 o 
   2   4   2       13.71       31.79      3.33 o 
   3   4   2       24.18       25.41      3.65 o 
   4   4   2       35.64       29.70      4.87 o 
   5   4   2        1.78        3.94      3.80 o 
   6   4   2        2.20       -0.78      4.60 o 
   7   4   2       17.20        9.34      6.78 o 
   8   4   2       16.57       28.59      7.80 o 
   9   4   2        2.99       16.38     17.10 o 
  -9   5   2        1.30       -9.86      9.86 o 
  -8   5   2        0.28        2.10      7.86 o 
  -7   5   2        1.13        4.67      7.82 o 
  -6   5   2        7.31        1.47      5.05 o 
  -5   5   2      160.29      142.07      9.56 o 
  -4   5   2       55.86       59.51      4.19 o 
  -3   5   2       66.55       68.32      7.56 o 
  -2   5   2     3740.33     3893.68     38.72 o 
  -1   5   2      134.12      132.56      4.84 o 
   0   5   2      196.90      194.80      5.62 o 
   1   5   2      170.04      161.01      6.89 o 
   2   5   2      628.00      631.72     12.24 o 
   3   5   2      206.51      204.62      7.46 o 
   4   5   2        7.80        9.97      4.04 o 
   5   5   2        2.92        7.75      4.25 o 
   6   5   2       23.01       21.90      5.89 o 
   7   5   2        2.02        0.92      5.56 o 
   8   5   2       11.05        8.84      7.04 o 
   9   5   2        0.82        5.34     10.37 o 
  -9   6   2        1.64       21.35     11.10 o 
  -8   6   2        6.78       12.11      8.68 o 
  -7   6   2       45.46       60.02     13.89 o 
  -6   6   2        0.80       -3.88      4.91 o 
  -5   6   2       26.49       28.11      5.66 o 
  -4   6   2       15.67       14.26      4.12 o 
  -3   6   2       29.65       26.82      3.99 o 
  -2   6   2      409.90      413.86     11.35 o 
  -1   6   2     1137.82     1220.90     17.03 o 
   0   6   2     2728.21     2939.84     31.35 o 
   1   6   2      246.35      248.92      8.99 o 
   2   6   2      189.40      173.45      5.99 o 
   3   6   2      109.23      125.26      6.04 o 
   4   6   2      480.81      472.56     18.74 o 
   5   6   2       22.73       12.17      4.98 o 
   6   6   2        0.05        4.56      4.81 o 
   7   6   2        0.89       -0.79      5.65 o 
   8   6   2        2.04        5.59     10.74 o 
   9   6   2        0.00       -1.30     10.25 o 
  -9   7   2        5.33       16.43     13.22 o 
  -8   7   2        8.07       16.98      9.11 o 
  -7   7   2       29.49       50.83     17.41 o 
  -6   7   2       72.94       80.69     11.35 o 
  -5   7   2       21.78       20.13      6.86 o 
  -4   7   2        7.36       10.93      4.19 o 
  -3   7   2       21.94       20.95      3.51 o 
  -2   7   2      907.01      975.87     17.61 o 
  -1   7   2      330.90      375.95      9.33 o 
   0   7   2        5.31        4.22      2.71 o 
   1   7   2       47.85       57.35      5.03 o 
   2   7   2        0.71        5.49      2.75 o 
   3   7   2       11.08       13.60      3.69 o 
   4   7   2        0.43        2.22      3.18 o 
   5   7   2       19.10       13.99      4.76 o 
   6   7   2      106.83      110.24      8.79 o 
   7   7   2        5.67        5.83      5.68 o 
   8   7   2        4.09       -7.24      9.37 o 
   9   7   2        0.02       -5.94     17.22 o 
  -9   8   2       42.47       38.94     19.89 o 
  -8   8   2       37.35       52.68     15.10 o 
  -7   8   2        5.15        8.89      9.03 o 
  -6   8   2        1.72       14.52      7.89 o 
  -5   8   2       39.53       51.88      9.26 o 
  -4   8   2      255.76      226.98     13.79 o 
  -3   8   2        0.50       -0.33      4.74 o 
  -2   8   2      142.70      149.92      7.02 o 
  -1   8   2        5.39       13.48      3.41 o 
   0   8   2      162.10      145.91     13.17 o 
   1   8   2       98.02       99.89      6.61 o 
   2   8   2      103.56      113.06      7.31 o 
   3   8   2       74.60       88.39      6.60 o 
   4   8   2       10.50       13.48      4.09 o 
   5   8   2        1.03        1.52      4.15 o 
   6   8   2        5.33        6.37      5.07 o 
   7   8   2        2.80       -3.95      7.01 o 
   8   8   2       76.33       90.82     13.10 o 
  -8   9   2        3.30        4.20     12.24 o 
  -7   9   2        0.04       -6.36      9.65 o 
  -6   9   2        6.47       19.11      8.66 o 
  -5   9   2       23.05       26.53      8.32 o 
  -4   9   2      144.84      125.50     12.48 o 
  -3   9   2        6.20       10.92      4.87 o 
  -2   9   2      299.65      322.96     14.90 o 
  -1   9   2        4.22        8.35      3.70 o 
   0   9   2       36.72       27.71      4.36 o 
   1   9   2        0.04        3.26      3.85 o 
   2   9   2        0.85       -2.91      3.56 o 
   3   9   2        6.02       12.45      5.19 o 
   4   9   2        0.99        1.08      3.99 o 
   5   9   2        3.92        7.17      4.55 o 
   6   9   2      110.12       86.99      8.64 o 
   7   9   2        0.11      -12.39     12.39 o 
   8   9   2        7.09       31.30     19.65 o 
  -8  10   2        7.55        8.33     13.34 o 
  -7  10   2        0.01        2.23     10.55 o 
  -6  10   2        5.55        2.06      8.23 o 
  -5  10   2        9.64        6.64      8.19 o 
  -4  10   2       10.96       16.38      7.83 o 
  -3  10   2      167.76      166.37     18.34 o 
  -2  10   2     1208.35     1230.63     21.04 o 
  -1  10   2       58.04       64.40      6.21 o 
   0  10   2      421.40      406.70     11.66 o 
   1  10   2        0.58        8.24      6.12 o 
   2  10   2      115.96      123.17      8.59 o 
   3  10   2        6.26        8.39      5.39 o 
   4  10   2       32.49       49.99      7.39 o 
   5  10   2       30.78       26.47      6.93 o 
   6  10   2      105.53      106.49      9.27 o 
   7  10   2        2.46        8.84     12.92 o 
   8  10   2       20.39       -1.21     20.01 o 
  -7  11   2        3.66       10.48     12.13 o 
  -6  11   2        1.90        9.93      9.35 o 
  -5  11   2        0.03        6.88      7.87 o 
  -4  11   2        3.20        0.42      7.22 o 
  -3  11   2      201.32      169.16     14.50 o 
  -2  11   2      284.98      278.24     10.58 o 
  -1  11   2        1.71       14.92      5.23 o 
   0  11   2     1083.73     1106.88     20.57 o 
   1  11   2       18.57       23.72      8.73 o 
   2  11   2        6.61        6.40      7.60 o 
   3  11   2        3.69       -5.26      5.26 o 
   4  11   2      207.52      177.46     12.35 o 
   5  11   2       10.78        7.48      9.90 o 
   6  11   2       50.65       28.68     10.32 o 
   7  11   2       11.75       13.36     11.71 o 
  -7  12   2        1.06       -5.82     13.83 o 
  -6  12   2        2.02        0.76      9.94 o 
  -5  12   2        0.10       -4.75      8.53 o 
  -4  12   2        8.31       -1.61      8.86 o 
  -3  12   2        1.75       19.21      8.64 o 
  -2  12   2       83.30       84.29      9.19 o 
  -1  12   2       30.54       28.74      7.14 o 
   0  12   2       45.62       43.97      8.22 o 
   1  12   2       97.17      122.41     13.24 o 
   2  12   2      762.41      779.07     22.07 o 
   3  12   2       29.35       23.72      8.10 o 
   4  12   2       30.43       28.94      7.72 o 
   5  12   2        4.28        6.49      7.45 o 
   6  12   2        8.64       15.42     10.78 o 
   7  12   2        1.74      -10.43     18.56 o 
  -6  13   2        1.12        3.33     11.95 o 
  -5  13   2       11.94       12.97     11.27 o 
  -4  13   2       15.49       27.83      9.99 o 
  -3  13   2        0.08        2.20      8.40 o 
  -2  13   2        4.90       10.86      9.40 o 
  -1  13   2       19.80       17.65      5.99 o 
   0  13   2        0.00       10.18     15.71 o 
   1  13   2        5.12        0.56     11.71 o 
   2  13   2        7.20        5.08      7.87 o 
   3  13   2        0.01        3.23      9.51 o 
   4  13   2       10.70        7.15      7.29 o 
   5  13   2        0.00       -8.95      8.95 o 
   6  13   2        0.65       -9.34     16.25 o 
  -6  14   2       14.21       30.20     18.56 o 
  -5  14   2       18.54       20.77     12.59 o 
  -4  14   2        2.02        3.68     10.29 o 
  -3  14   2       37.83       40.69     14.92 o 
  -2  14   2        0.40        0.69      8.62 o 
  -1  14   2        3.52        6.17      8.04 o 
   0  14   2        7.25       18.88      8.84 o 
   1  14   2        3.49       13.44      9.03 o 
   2  14   2        5.84       15.55      8.39 o 
   3  14   2        6.47        7.22     10.94 o 
   4  14   2        0.51        8.23      8.01 o 
   5  14   2        3.82       -3.91     23.59 o 
  -5  15   2        0.03       -3.15     17.22 o 
  -4  15   2        4.07        1.02     13.71 o 
  -3  15   2        3.06        4.04     10.52 o 
  -2  15   2        2.72       -9.58     12.74 o 
  -1  15   2        5.14       -3.15     14.07 o 
   0  15   2       25.08       22.49     10.34 o 
   1  15   2        1.90       -1.02     10.98 o 
   2  15   2        0.78       10.15     19.47 o 
   3  15   2       16.70       13.20     11.04 o 
   4  15   2       16.18       27.48     17.53 o 
   5  15   2        0.00      -17.10     17.10 o 
  -4  16   2       14.97       17.71     20.01 o 
  -3  16   2        1.05        4.12     16.50 o 
  -2  16   2        2.84        9.46     15.89 o 
  -1  16   2       12.88        4.37     13.95 o 
   0  16   2       22.80       37.73     16.50 o 
   1  16   2       11.69        1.83     10.19 o 
   2  16   2       13.35       33.25     21.65 o 
   3  16   2        6.05        4.97     15.65 o 
   0  17   2       12.22       41.24     17.83 o 
   1  17   2        3.57       20.44     11.57 o 
   2  17   2        1.36       14.80     15.41 o 
  -9   1   3        0.71        4.00     14.68 o 
  -8   1   3        0.87        0.37      8.22 o 
  -7   1   3        5.78       12.31      5.03 o 
  -6   1   3       28.69       20.24      4.16 o 
  -5   1   3        2.75        8.51      3.23 o 
  -4   1   3      230.70      247.09      7.02 o 
  -3   1   3     1322.53     1305.26     14.13 o 
  -2   1   3     1107.81     1107.87     16.46 o 
  -1   1   3       21.73       50.68      3.29 o 
   0   1   3     3672.78     3132.72     29.40 o 
   1   1   3      421.74      444.23      9.70 o 
   2   1   3      718.05      624.20     10.05 o 
   3   1   3       49.52       31.67      2.29 o 
   4   1   3      362.74      358.89      8.83 o 
   5   1   3        0.18        0.43      2.89 o 
   6   1   3      564.89      586.64     19.55 o 
   7   1   3       28.76       18.69      7.63 o 
   8   1   3        6.50       20.04      8.70 o 
   9   1   3        1.37       -6.72     11.16 o 
 -10   2   3        0.73       -4.49     19.29 o 
  -9   2   3        0.00        6.43     14.68 o 
  -8   2   3        0.59        6.81      8.63 o 
  -7   2   3       15.35       10.01      6.31 o 
  -6   2   3      240.88      254.53      9.56 o 
  -5   2   3      168.28      173.82      7.98 o 
  -4   2   3      194.32      189.79      5.91 o 
  -3   2   3      655.21      721.75     11.38 o 
  -2   2   3      725.28      682.47     14.92 o 
  -1   2   3       27.57       50.23      4.51 o 
   0   2   3       11.57       12.98      1.80 o 
   1   2   3        4.11        5.33      3.12 o 
   2   2   3     1815.36     1655.91     19.84 o 
   3   2   3       50.89       49.16      4.03 o 
   4   2   3     1214.77     1133.88     16.42 o 
   5   2   3       68.41       68.09      6.62 o 
   6   2   3       19.78       17.95      5.50 o 
   7   2   3        1.46        9.29      6.33 o 
   8   2   3       27.26       20.50      8.89 o 
   9   2   3        1.07       -6.83      9.13 o 
 -10   3   3       12.81       11.40     19.77 o 
  -9   3   3       13.30       19.29     16.74 o 
  -8   3   3        5.02        9.23      7.32 o 
  -7   3   3       20.20       15.29      6.08 o 
  -6   3   3       50.19       53.76      7.68 o 
  -5   3   3      188.50      178.94      6.29 o 
  -4   3   3       49.44       53.06      3.72 o 
  -3   3   3      209.59      233.87      6.02 o 
  -2   3   3     1609.65     1693.56     23.51 o 
  -1   3   3     1104.28     1066.46     14.81 o 
   0   3   3      743.04      715.19     11.97 o 
   1   3   3      143.70      133.48      5.39 o 
   2   3   3        5.79        5.10      2.04 o 
   3   3   3       37.97       33.42      3.92 o 
   4   3   3       81.28       79.18      6.69 o 
   5   3   3       30.69       30.78      5.15 o 
   6   3   3      101.29       75.97      7.98 o 
   7   3   3        1.54        2.62      5.71 o 
   8   3   3        1.69        3.67      7.93 o 
   9   3   3        0.15        1.49     10.48 o 
  -9   4   3       14.28        4.12     15.89 o 
  -8   4   3        5.41        2.63      6.73 o 
  -7   4   3        7.08        5.16      5.75 o 
  -6   4   3       47.58       48.19      7.02 o 
  -5   4   3      319.72      313.82     11.15 o 
  -4   4   3     1269.68     1329.19     18.59 o 
  -3   4   3      546.31      545.20     17.56 o 
  -2   4   3      666.81      709.63     10.77 o 
  -1   4   3      480.69      495.20      8.55 o 
   0   4   3      886.40      808.53      9.97 o 
   1   4   3      141.63      144.55      6.28 o 
   2   4   3     1018.94      980.34     15.28 o 
   3   4   3      108.91      108.67      6.04 o 
   4   4   3      110.06      119.74      8.04 o 
   5   4   3        0.07       -0.53      3.66 o 
   6   4   3       12.50        2.44      4.54 o 
   7   4   3        3.98        3.53      6.20 o 
   8   4   3        1.36        7.31      7.70 o 
   9   4   3        1.56        9.23     10.29 o 
  -9   5   3        0.64       -5.70     16.25 o 
  -8   5   3        4.01       17.07      8.03 o 
  -7   5   3        2.84        5.50      6.16 o 
  -6   5   3       18.75       19.75      5.28 o 
  -5   5   3        0.01        3.87      7.22 o 
  -4   5   3      136.83      153.16      6.30 o 
  -3   5   3       49.28       47.61      3.79 o 
  -2   5   3     1867.11     2028.84     23.44 o 
  -1   5   3      989.61     1018.27     14.44 o 
   0   5   3      308.63      341.14      7.48 o 
   1   5   3      147.94      133.21      4.82 o 
   2   5   3        0.19        1.47      2.75 o 
   3   5   3       95.13       84.44      5.92 o 
   4   5   3      309.05      331.66     11.92 o 
   5   5   3        1.84       -0.66      3.69 o 
   6   5   3        5.38       12.95      5.50 o 
   7   5   3        4.81       -2.78      8.09 o 
   8   5   3       11.26       -2.23      7.07 o 
   9   5   3        0.19       -2.67     14.92 o 
  -9   6   3        1.23      -15.04     15.28 o 
  -8   6   3        0.92       13.22     18.13 o 
  -7   6   3       10.28       18.29     14.01 o 
  -6   6   3        0.20        2.07      6.68 o 
  -5   6   3       52.23       42.27      8.10 o 
  -4   6   3      105.31       97.42      7.35 o 
  -3   6   3        0.69        8.76      2.82 o 
  -2   6   3      275.93      286.02      7.70 o 
  -1   6   3        4.41       25.41      3.64 o 
   0   6   3     3164.70     3402.99     41.35 o 
   1   6   3      206.96      210.91      5.37 o 
   2   6   3      519.75      536.17     10.41 o 
   3   6   3       13.72       14.64      3.78 o 
   4   6   3        0.11        5.65      4.33 o 
   5   6   3        0.11       -5.03      5.03 o 
   6   6   3      131.11      135.66     10.93 o 
   7   6   3        0.19        0.03      6.00 o 
   8   6   3        0.70       -4.82      7.39 o 
   9   6   3        0.07      -12.49     17.10 o 
  -9   7   3        2.00       15.63     13.24 o 
  -8   7   3        1.30       -0.66      9.93 o 
  -7   7   3        0.40       -4.23      7.89 o 
  -6   7   3       20.85        5.35      7.23 o 
  -5   7   3       20.66       29.71      7.85 o 
  -4   7   3        1.33        4.97      5.40 o 
  -3   7   3       83.57       82.58      5.32 o 
  -2   7   3       93.38       97.28      5.64 o 
  -1   7   3      125.74      145.98      6.18 o 
   0   7   3     1219.44     1342.37     18.92 o 
   1   7   3       58.94       61.34      4.60 o 
   2   7   3       45.56       50.73      8.34 o 
   3   7   3        0.39        5.39      2.97 o 
   4   7   3        4.07       10.75      4.38 o 
   5   7   3        1.25        8.72      5.43 o 
   6   7   3       39.47       28.36      6.90 o 
   7   7   3        5.42        9.51      6.61 o 
   8   7   3        8.13        5.16      8.04 o 
  -9   8   3       23.22       23.03     15.50 o 
  -8   8   3       30.85       49.09     21.96 o 
  -7   8   3      113.36      125.81     42.94 o 
  -6   8   3       34.47       26.44      8.54 o 
  -5   8   3        2.30        4.04      5.97 o 
  -4   8   3      151.46      170.60     13.51 o 
  -3   8   3       14.94       23.40      5.18 o 
  -2   8   3       20.61       23.88      4.04 o 
  -1   8   3       10.10       10.90      4.34 o 
   0   8   3      127.21      130.47      6.45 o 
   1   8   3        2.81       11.44      3.49 o 
   2   8   3       25.94       33.00      4.82 o 
   3   8   3       85.66       86.33      6.04 o 
   4   8   3        0.13       -0.39      3.73 o 
   5   8   3        3.94       11.92      4.64 o 
   6   8   3        3.63        0.08      4.72 o 
   7   8   3        0.01       -4.72      7.00 o 
   8   8   3        6.87       -5.24     10.09 o 
  -8   9   3        2.42       -9.52     11.02 o 
  -7   9   3       17.41       21.05     10.93 o 
  -6   9   3        4.63       -7.11      7.11 o 
  -5   9   3        0.79       -2.00      6.49 o 
  -4   9   3        6.48       10.87      6.71 o 
  -3   9   3        3.07        0.68      5.99 o 
  -2   9   3        3.48        5.41      3.76 o 
  -1   9   3        0.09        2.33      3.48 o 
   0   9   3      483.77      497.17     12.05 o 
   1   9   3      179.80      165.57      9.91 o 
   2   9   3       84.56       92.42      7.62 o 
   3   9   3        5.53        9.04      4.17 o 
   4   9   3        4.03        4.59      4.33 o 
   5   9   3        1.04        0.96      4.39 o 
   6   9   3       22.87       21.14      5.78 o 
   7   9   3        6.29        1.37      6.49 o 
   8   9   3        0.06       15.53     18.92 o 
  -8  10   3        3.90        0.55     13.06 o 
  -7  10   3        5.04       16.75     10.89 o 
  -6  10   3        8.29       16.51      9.67 o 
  -5  10   3       22.91       14.13      8.23 o 
  -4  10   3       19.88       29.00      8.65 o 
  -3  10   3      131.80      135.05     13.28 o 
  -2  10   3      848.02      817.87     16.73 o 
  -1  10   3       14.19       26.03      5.11 o 
   0  10   3      100.64       83.65      6.77 o 
   1  10   3        3.93        4.78      5.82 o 
   2  10   3       51.79       55.41      6.57 o 
   3  10   3        4.22        1.76      6.99 o 
   4  10   3        0.41        5.58      8.15 o 
   5  10   3        0.55        1.62      4.50 o 
   6  10   3        3.63        6.36      5.49 o 
   7  10   3        0.96       11.11      7.93 o 
   8  10   3       44.19       39.54     22.56 o 
  -7  11   3        0.27       -9.89     10.81 o 
  -6  11   3        0.90      -10.08     11.95 o 
  -5  11   3        0.56       -7.08      8.10 o 
  -4  11   3        9.57        9.07      7.98 o 
  -3  11   3        2.26        3.46      6.91 o 
  -2  11   3      163.19      138.21     10.38 o 
  -1  11   3        6.77       19.06      5.23 o 
   0  11   3     1347.69     1349.04     27.39 o 
   1  11   3      152.86      166.07     11.46 o 
   2  11   3      547.89      544.63     15.74 o 
   3  11   3        6.05       19.32      6.45 o 
   4  11   3       19.91       18.43      6.56 o 
   5  11   3        1.06        3.80      6.43 o 
   6  11   3      103.33      106.20     12.08 o 
   7  11   3        1.26      -16.86     17.47 o 
  -7  12   3        0.78       18.68     13.59 o 
  -6  12   3        0.12       10.65      9.87 o 
  -5  12   3        9.07       18.12      8.94 o 
  -4  12   3       10.98       12.20      8.91 o 
  -3  12   3       19.21       12.04      8.25 o 
  -2  12   3        2.82       13.36      6.01 o 
  -1  12   3       70.64       67.66      6.98 o 
   0  12   3      467.80      433.49     18.68 o 
   1  12   3        5.17        5.36      6.14 o 
   2  12   3      370.31      411.27     16.52 o 
   3  12   3        1.00       -2.75      5.80 o 
   4  12   3        0.87        3.20      6.82 o 
   5  12   3        3.61       11.09      7.55 o 
   6  12   3        2.44       -9.83      9.83 o 
   7  12   3        0.00       -4.25     20.50 o 
  -6  13   3        0.09        0.75     11.29 o 
  -5  13   3        0.00       -2.87     10.08 o 
  -4  13   3       83.24       63.23     12.74 o 
  -3  13   3      115.86       77.49     29.60 o 
  -2  13   3       77.42       57.45     11.17 o 
  -1  13   3       30.96       23.83     10.05 o 
   0  13   3        3.77        9.24      6.66 o 
   1  13   3        0.12        4.44      7.19 o 
   2  13   3       45.09       46.27     10.29 o 
   3  13   3        2.38       -5.39     10.91 o 
   4  13   3       37.75       27.22     12.57 o 
   5  13   3        2.55        2.65      7.62 o 
   6  13   3        5.09       22.93     19.65 o 
  -6  14   3        1.12       12.86     17.59 o 
  -5  14   3        5.96       28.76     32.87 o 
  -4  14   3        2.93       -9.86     20.99 o 
  -3  14   3        1.45       -5.17      8.96 o 
  -2  14   3       20.88       18.86      9.96 o 
  -1  14   3        0.97       -3.52      9.01 o 
   0  14   3       18.36       28.72      8.27 o 
   1  14   3        5.22       -4.56      8.49 o 
   2  14   3        9.32       22.02     14.74 o 
   3  14   3        5.97        8.05      9.17 o 
   4  14   3       11.25       16.32      8.59 o 
   5  14   3        0.33       -9.50      9.50 o 
  -5  15   3       20.29       50.95     20.99 o 
  -4  15   3        0.38       -7.39     21.83 o 
  -3  15   3        1.11       -6.47     18.44 o 
  -2  15   3        3.14       -2.55     13.46 o 
  -1  15   3        1.02       -8.13     11.65 o 
   0  15   3       24.11       40.76     16.62 o 
   1  15   3       14.13        5.21      8.91 o 
   2  15   3        1.89       15.67      9.33 o 
   3  15   3        0.12       -2.08     10.15 o 
   4  15   3        1.50       15.10     10.38 o 
  -4  16   3       20.08       -9.83     18.32 o 
  -2  16   3        1.50       22.56     18.44 o 
  -1  16   3        0.01       14.80     14.19 o 
   0  16   3        1.46       17.35     15.04 o 
   1  16   3        0.55       15.16     15.16 o 
   2  16   3        3.56        8.44     10.41 o 
   3  16   3        7.32       11.56     11.27 o 
  -9   0   4        0.07       -0.61     15.89 o 
  -8   0   4        0.15       -5.09     13.22 o 
  -7   0   4       33.20       26.63     16.62 o 
  -6   0   4       18.41       26.81     10.67 o 
  -5   0   4       42.96       40.76      6.08 o 
  -4   0   4      306.50      312.95      8.35 o 
  -3   0   4     1947.64     2054.50     32.36 o 
  -2   0   4      192.08      212.93      6.99 o 
  -1   0   4     1556.79     1567.14     24.01 o 
   0   0   4     4740.35     4153.20     95.59 o 
   1   0   4     2456.37     2162.54     32.38 o 
   2   0   4       39.71       74.79      5.54 o 
   3   0   4        0.50        9.83      2.95 o 
   4   0   4    12115.42    11902.38    145.77 o 
   5   0   4       96.95       91.74      8.28 o 
   6   0   4      275.01      244.30     23.53 o 
   7   0   4       68.72       98.74     18.20 o 
   8   0   4        5.42       14.80     12.49 o 
   9   0   4        0.20       -6.43     14.68 o 
 -10   1   4        3.21        2.30     19.77 o 
  -9   1   4        0.17       -6.07     11.52 o 
  -8   1   4        0.92        9.06      9.39 o 
  -7   1   4        0.42       -1.94      7.45 o 
  -6   1   4        0.31        6.56      4.06 o 
  -5   1   4       16.91       20.49      3.22 o 
  -4   1   4      329.73      324.13      6.85 o 
  -3   1   4       70.39       71.08      3.46 o 
  -2   1   4      773.27      745.78     13.24 o 
  -1   1   4       21.97       30.19      3.03 o 
   0   1   4      301.82      289.58      5.90 o 
   1   1   4       25.98       32.10      2.87 o 
   2   1   4      180.06      167.64      5.20 o 
   3   1   4      351.38      327.28      6.08 o 
   4   1   4      192.00      225.46     12.91 o 
   5   1   4        0.03       -3.62      3.62 o 
   6   1   4      744.59      769.07     40.66 o 
   7   1   4        9.64        3.37      9.22 o 
   8   1   4       17.98        9.97     10.43 o 
   9   1   4        2.48       -3.78     14.19 o 
 -10   2   4        4.60       17.10     19.77 o 
  -9   2   4        1.82       -0.97     14.80 o 
  -8   2   4        1.64        3.18      9.09 o 
  -7   2   4        5.34       11.48      8.05 o 
  -6   2   4       13.69       14.07      4.09 o 
  -5   2   4      592.64      595.59     12.44 o 
  -4   2   4      679.15      708.04     12.07 o 
  -3   2   4        5.93       29.94      5.00 o 
  -2   2   4        9.15       46.20      4.11 o 
  -1   2   4      108.29      136.40      8.39 o 
   0   2   4      507.73      508.03      8.33 o 
   1   2   4      278.55      268.89      6.21 o 
   2   2   4        0.30       -0.84      1.98 o 
   3   2   4      155.85      146.39      6.01 o 
   4   2   4        9.34       12.49      4.45 o 
   5   2   4        0.17       -1.95      3.49 o 
   6   2   4      150.07      143.02     13.04 o 
   7   2   4        2.49       -1.94     11.16 o 
   8   2   4       53.37       55.15     11.36 o 
   9   2   4        0.26        4.05     13.59 o 
  -9   3   4       80.16       82.97     20.74 o 
  -8   3   4        5.33        4.13      8.83 o 
  -7   3   4       89.15       85.95      8.08 o 
  -6   3   4      122.09      127.45      8.74 o 
  -5   3   4       78.51       84.06      7.22 o 
  -4   3   4      253.69      276.90      7.36 o 
  -3   3   4        8.18       15.02      4.36 o 
  -2   3   4     1176.43     1223.49     23.79 o 
  -1   3   4      884.42      855.49     15.12 o 
   0   3   4     1305.97     1185.85     15.08 o 
   1   3   4      492.08      467.09     11.56 o 
   2   3   4       58.58       71.05      7.42 o 
   3   3   4       11.06       19.79      3.42 o 
   4   3   4       38.14       45.90      4.82 o 
   5   3   4        5.56       -0.04      3.84 o 
   6   3   4        1.45        2.69      4.99 o 
   7   3   4        2.36        8.61      6.17 o 
   8   3   4       16.11       15.30     10.74 o 
   9   3   4        0.09        1.23     10.63 o 
  -9   4   4        1.07       20.50     16.74 o 
  -8   4   4       18.02       24.14     10.33 o 
  -7   4   4       50.61       62.85      9.25 o 
  -6   4   4       28.36       31.64     10.07 o 
  -5   4   4       30.07       35.44      5.75 o 
  -4   4   4       25.95       22.37      6.90 o 
  -3   4   4      351.36      374.86     11.80 o 
  -2   4   4      672.51      808.68     15.71 o 
  -1   4   4      279.43      253.81      6.08 o 
   0   4   4      401.69      410.55      7.18 o 
   1   4   4      155.85      151.65      6.93 o 
   2   4   4       75.33       78.51      6.22 o 
   3   4   4      310.61      302.43      8.96 o 
   4   4   4       69.15       71.94      6.05 o 
   5   4   4        4.14        8.69      4.76 o 
   6   4   4        2.92        0.89      5.04 o 
   7   4   4        1.54        0.09      5.79 o 
   8   4   4        0.13       -8.28      8.28 o 
   9   4   4        1.72       12.37     15.16 o 
  -9   5   4        0.47       14.88     12.56 o 
  -8   5   4        5.92       15.28     11.07 o 
  -7   5   4        9.46        8.87      7.42 o 
  -6   5   4        0.73        5.06      6.20 o 
  -5   5   4       22.15       22.94      5.50 o 
  -4   5   4        9.11       15.89      4.45 o 
  -3   5   4      219.25      203.30      8.65 o 
  -2   5   4       29.75       23.94      2.81 o 
  -1   5   4      577.00      576.89     10.38 o 
   0   5   4     6019.03     6169.65     49.71 o 
   1   5   4       58.98       61.54      7.06 o 
   2   5   4       97.48      106.87      6.15 o 
   3   5   4       18.82       16.66      4.42 o 
   4   5   4      268.60      266.28      9.52 o 
   5   5   4       13.46       15.38      5.34 o 
   6   5   4        0.62       -5.08      5.08 o 
   7   5   4        0.88        8.11      6.65 o 
   8   5   4        3.61       -1.74      7.79 o 
   9   5   4        0.53       22.44     15.77 o 
  -9   6   4        0.26       -3.75     19.71 o 
  -8   6   4        1.20       -3.87     13.46 o 
  -7   6   4        4.92        4.26      8.68 o 
  -6   6   4       20.87       20.00      7.59 o 
  -5   6   4      378.81      386.59     17.41 o 
  -4   6   4        5.49        8.64      4.47 o 
  -3   6   4       60.76       68.46     10.51 o 
  -2   6   4       59.95       77.30      4.72 o 
  -1   6   4        0.00        9.95      2.86 o 
   0   6   4      225.02      229.34      6.95 o 
   1   6   4      410.76      388.26      7.59 o 
   2   6   4      442.89      476.15     11.67 o 
   3   6   4      114.60      120.79      7.36 o 
   4   6   4       51.22       34.52      5.47 o 
   5   6   4       20.59       25.47     10.92 o 
   6   6   4       42.45       36.51      7.59 o 
   7   6   4        0.50       -6.20      6.20 o 
   8   6   4        0.54       -6.55      8.09 o 
  -9   7   4        3.70       -7.60     13.48 o 
  -8   7   4       15.33        0.31     10.36 o 
  -7   7   4       40.85       34.71     10.49 o 
  -6   7   4       21.92       29.09     13.46 o 
  -5   7   4      159.77      159.42     32.75 o 
  -4   7   4      521.59      539.59     15.64 o 
  -3   7   4      225.83      200.47     18.29 o 
  -2   7   4       23.43       30.76      4.15 o 
  -1   7   4        0.65       -0.13      2.67 o 
   0   7   4      515.30      543.03     11.29 o 
   1   7   4       98.62      106.15      6.29 o 
   2   7   4        7.88        5.64      3.96 o 
   3   7   4       19.38       17.25      4.46 o 
   4   7   4        0.39       -0.81      4.06 o 
   5   7   4        1.31       -0.06      5.23 o 
   6   7   4        0.03       -3.62      6.00 o 
   7   7   4        1.68        4.07      6.83 o 
   8   7   4       15.68        7.05      8.62 o 
  -8   8   4        0.50       -0.18     16.80 o 
  -7   8   4      247.42      241.54     28.32 o 
  -6   8   4      169.70      169.04     16.07 o 
  -5   8   4       26.31       23.91      9.04 o 
  -4   8   4       38.77       39.33      8.78 o 
  -3   8   4       21.16       24.23      5.87 o 
  -2   8   4       35.77       34.49      4.52 o 
  -1   8   4        0.81        2.07      3.12 o 
   0   8   4       80.73       88.89     11.66 o 
   1   8   4        3.95        4.92      4.18 o 
   2   8   4       90.81       83.47      6.21 o 
   3   8   4       13.83       17.52      3.75 o 
   4   8   4        6.58       13.60      3.84 o 
   5   8   4        8.61        7.72      4.29 o 
   6   8   4        0.68        0.56      6.62 o 
   7   8   4        0.02        2.09      7.41 o 
   8   8   4        0.27       -1.53     10.67 o 
  -8   9   4       35.55       44.64     15.95 o 
  -7   9   4       96.47       71.50     13.09 o 
  -6   9   4       32.82       31.29      9.79 o 
  -5   9   4       21.64       19.04      9.52 o 
  -4   9   4        0.42        7.36      6.24 o 
  -3   9   4       47.87       34.75      6.37 o 
  -2   9   4      162.43      169.24      9.86 o 
  -1   9   4        7.04        7.25      3.86 o 
   0   9   4       60.66       59.94      5.70 o 
   1   9   4        2.20       -1.67      4.43 o 
   2   9   4       22.85       26.37      5.65 o 
   3   9   4        2.37        4.27      3.70 o 
   4   9   4        0.64        9.48      4.47 o 
   5   9   4        1.51        7.97      4.68 o 
   6   9   4        0.01       -3.24      4.80 o 
   7   9   4        0.95        5.83      6.29 o 
   8   9   4       16.55       11.77     19.77 o 
  -8  10   4        0.09        7.46     13.62 o 
  -7  10   4        4.91       12.45     10.86 o 
  -6  10   4       32.63       10.84     11.58 o 
  -5  10   4        7.33       12.03     14.74 o 
  -4  10   4        2.77        0.29      8.61 o 
  -3  10   4        1.50        4.94      5.37 o 
  -2  10   4        1.93        8.12      5.42 o 
  -1  10   4      219.86      230.07     10.96 o 
   0  10   4      836.88      839.47     20.42 o 
   1  10   4       13.80       15.71      5.50 o 
   2  10   4      184.24      185.54     15.60 o 
   3  10   4        0.00        2.82      4.36 o 
   4  10   4       13.94       17.36      5.41 o 
   5  10   4        2.74       10.52      5.15 o 
   6  10   4        0.52        7.46      5.61 o 
   7  10   4        6.00       16.68      6.53 o 
  -7  11   4        0.01      -10.14     10.14 o 
  -6  11   4        3.81        7.67      8.79 o 
  -5  11   4        3.28        8.30      8.81 o 
  -4  11   4        2.96        4.27     16.98 o 
  -3  11   4       11.82        9.00      7.99 o 
  -2  11   4        0.07        1.67      5.78 o 
  -1  11   4      213.75      198.89     18.46 o 
   0  11   4      165.87      184.08     18.48 o 
   1  11   4       28.40       31.89      6.93 o 
   2  11   4      622.20      661.96     19.88 o 
   3  11   4       13.17       17.76      6.02 o 
   4  11   4        6.64        0.56      6.76 o 
   5  11   4        2.43       14.34      7.01 o 
   6  11   4       33.52       50.42      7.58 o 
   7  11   4        1.86       -7.88     19.04 o 
  -7  12   4        2.72      -15.77     15.77 o 
  -6  12   4        0.10      -10.25     10.25 o 
  -5  12   4        3.10        0.62      9.21 o 
  -4  12   4        0.01        0.47      8.23 o 
  -3  12   4        2.11        2.54      7.68 o 
  -2  12   4       42.12       37.51      7.74 o 
  -1  12   4        0.08        1.83      7.41 o 
   0  12   4       71.87       59.28      8.93 o 
   1  12   4       27.19       32.84      7.51 o 
   2  12   4       45.73       37.56      8.08 o 
   3  12   4       26.62       42.82     14.07 o 
   4  12   4      299.33      274.32     15.28 o 
   5  12   4        1.63       -4.37     12.10 o 
   6  12   4       13.36       15.17      8.59 o 
  -6  13   4        7.66       34.21     15.53 o 
  -5  13   4        1.26       -5.95      9.81 o 
  -4  13   4        4.78        7.64      9.29 o 
  -3  13   4        5.15        5.96      9.09 o 
  -2  13   4        6.31       17.33      8.81 o 
  -1  13   4        1.97       -7.51      7.51 o 
   0  13   4        3.23       19.01      8.88 o 
   1  13   4       16.01       15.79      7.07 o 
   2  13   4        1.47       15.46      6.79 o 
   3  13   4        1.93       10.01     10.98 o 
   4  13   4        5.78       16.03      8.80 o 
   5  13   4        0.20       -7.30      7.30 o 
   6  13   4        9.10      -15.77     19.04 o 
  -5  14   4        2.15       -3.48     11.48 o 
  -4  14   4       14.69       40.39     12.79 o 
  -3  14   4       35.90       36.42     26.02 o 
  -2  14   4        6.59       24.14     14.19 o 
  -1  14   4       26.92       26.81     11.06 o 
   0  14   4        2.93        8.71      9.52 o 
   1  14   4        0.00        8.95      7.58 o 
   2  14   4        4.66        8.84      8.56 o 
   3  14   4        0.24       10.34     13.28 o 
   4  14   4        0.07       16.37     30.99 o 
   5  14   4        0.58      -10.11     11.01 o 
  -4  15   4       11.55       33.96     19.41 o 
  -3  15   4        1.53       16.98     16.25 o 
  -2  15   4        1.96        7.52     15.65 o 
  -1  15   4        3.80       -2.43     13.83 o 
   0  15   4        0.36        2.61      9.88 o 
   1  15   4        2.67       22.20     16.25 o 
   2  15   4        4.83       14.62     10.15 o 
   3  15   4        0.01        3.14     11.10 o 
   4  15   4        0.46        0.13     10.37 o 
  -1  16   4       12.75       38.45     18.32 o 
   0  16   4        1.41       -3.28     15.41 o 
   1  16   4       10.27        6.91     15.53 o 
   2  16   4       15.02       37.60     17.59 o 
   3  16   4        1.54       13.46     16.38 o 
 -10   1   5        2.89        6.43     20.86 o 
  -9   1   5       43.17       53.95     15.25 o 
  -8   1   5        0.29       -8.35      8.35 o 
  -7   1   5       12.52       16.69      7.00 o 
  -6   1   5       11.08       12.80     15.28 o 
  -5   1   5       26.82       16.64      5.83 o 
  -4   1   5      191.91      174.11      6.03 o 
  -3   1   5       50.29       55.19      5.40 o 
  -2   1   5      426.41      433.56     10.03 o 
  -1   1   5     2499.04     2390.02     24.87 o 
   0   1   5     1217.29     1167.79     15.43 o 
   1   1   5       59.56       67.85      3.91 o 
   2   1   5      193.62      183.00      6.67 o 
   3   1   5      107.87      114.80      4.82 o 
   4   1   5      195.23      206.65      6.39 o 
   5   1   5        7.55        5.68      4.38 o 
   6   1   5       50.53       52.67      9.45 o 
   7   1   5        0.07       23.60     10.19 o 
   8   1   5       82.54       76.51     13.00 o 
   9   1   5        1.86        1.81     10.99 o 
  -9   2   5       47.15       54.50     32.93 o 
  -8   2   5        2.69       17.84      9.48 o 
  -7   2   5        0.33       -2.11      7.73 o 
  -6   2   5        0.98       -4.20      8.53 o 
  -5   2   5       14.32       18.03      6.67 o 
  -4   2   5      570.80      585.09     14.33 o 
  -3   2   5      780.77      841.55     16.56 o 
  -2   2   5     1041.55     1022.72     17.64 o 
  -1   2   5     1019.94     1015.67     18.30 o 
   0   2   5      557.90      517.69     13.38 o 
   1   2   5       91.68       89.49      4.36 o 
   2   2   5        2.01        2.47      2.26 o 
   3   2   5        0.02       -2.35      3.51 o 
   4   2   5      159.75      174.12      7.43 o 
   5   2   5        2.57        4.04      4.08 o 
   6   2   5      131.97      153.48     10.70 o 
   7   2   5       15.81       27.91      8.63 o 
   8   2   5        3.09        7.35      9.30 o 
   9   2   5        0.13       -3.42     10.31 o 
  -9   3   5       71.80       86.12     22.08 o 
  -8   3   5       74.39       91.01     14.45 o 
  -7   3   5      155.78      163.38     15.68 o 
  -6   3   5        0.39        5.40      4.46 o 
  -5   3   5      186.59      214.58      8.90 o 
  -4   3   5       73.19       72.51      6.65 o 
  -3   3   5      230.51      236.35     12.60 o 
  -2   3   5       46.74       53.76      5.00 o 
  -1   3   5      394.06      396.39     10.39 o 
   0   3   5     1009.56      975.08     16.04 o 
   1   3   5      341.59      337.18      7.77 o 
   2   3   5      239.57      221.56      6.45 o 
   3   3   5       11.17       12.70      3.97 o 
   4   3   5       10.45       12.90      4.81 o 
   5   3   5        3.67        0.31      4.52 o 
   6   3   5       13.74       11.61      5.94 o 
   7   3   5        0.10        1.74      7.54 o 
   8   3   5       36.25       22.14     23.53 o 
   9   3   5        0.10        5.70     14.68 o 
  -9   4   5       13.42       -1.72     11.74 o 
  -8   4   5        1.00        1.91      9.52 o 
  -7   4   5       55.82       62.17     12.05 o 
  -6   4   5       65.27       94.91     10.42 o 
  -5   4   5        1.06        0.36      3.92 o 
  -4   4   5       55.79       57.89      5.59 o 
  -3   4   5      492.13      542.34     13.95 o 
  -2   4   5     1094.74     1117.47     28.93 o 
  -1   4   5      964.65      958.62     13.80 o 
   0   4   5      653.76      669.79     11.55 o 
   1   4   5      100.36      100.25      5.81 o 
   2   4   5      157.60      144.80      5.63 o 
   3   4   5        0.72       -1.07      2.86 o 
   4   4   5      125.16      147.12      7.99 o 
   5   4   5       48.48       40.63      7.29 o 
   6   4   5        2.14       -1.09      5.44 o 
   7   4   5        0.85        8.98      6.79 o 
   8   4   5        0.06       -8.33      8.33 o 
   9   4   5        0.87       12.37     16.01 o 
  -9   5   5        2.35       -0.08     12.45 o 
  -8   5   5        7.21       17.53     10.71 o 
  -7   5   5        1.80       -3.96      6.12 o 
  -6   5   5        0.33        3.21      6.60 o 
  -5   5   5       15.50       15.11      5.17 o 
  -4   5   5      230.44      227.52     10.26 o 
  -3   5   5        2.68        0.10      3.59 o 
  -2   5   5      173.09      201.78      8.38 o 
  -1   5   5        9.44       12.06      2.50 o 
   0   5   5     1207.04     1299.86     13.96 o 
   1   5   5      624.93      622.13     11.78 o 
   2   5   5      244.68      248.87      7.28 o 
   3   5   5       18.09       33.65      4.63 o 
   4   5   5        0.57        3.63      3.82 o 
   5   5   5       21.47       22.89      6.60 o 
   6   5   5       54.17       59.03      8.66 o 
   7   5   5        0.02       -4.44      6.48 o 
   8   5   5        0.01       -2.79      9.31 o 
  -9   6   5        2.22        2.82     19.71 o 
  -8   6   5        1.20       16.26     15.89 o 
  -7   6   5       16.20       19.79      9.15 o 
  -6   6   5        0.98       -2.63      6.41 o 
  -5   6   5       69.06       84.26      8.44 o 
  -4   6   5       45.42       43.71      6.36 o 
  -3   6   5      102.48       96.08      7.68 o 
  -2   6   5      486.72      479.34     14.45 o 
  -1   6   5        2.01        5.07      2.66 o 
   0   6   5      279.37      288.71      6.27 o 
   1   6   5        3.23       -1.48      3.24 o 
   2   6   5     1307.90     1331.92     24.41 o 
   3   6   5      136.35      143.69      8.23 o 
   4   6   5      202.78      195.31     10.26 o 
   5   6   5        5.88       -0.47      5.50 o 
   6   6   5        0.81       -2.74      6.29 o 
   7   6   5        0.42        2.90      7.24 o 
   8   6   5       14.26       17.53      8.78 o 
  -9   7   5        0.16       -7.12     12.93 o 
  -8   7   5        6.48        6.01     11.60 o 
  -7   7   5        9.79       -1.53      9.34 o 
  -6   7   5        6.17        5.36      7.34 o 
  -5   7   5       10.66        8.13      7.04 o 
  -4   7   5       32.46       36.45      8.19 o 
  -3   7   5      174.70      168.87      9.80 o 
  -2   7   5       44.22       57.04      6.54 o 
  -1   7   5        2.37        8.06      3.24 o 
   0   7   5        4.40       13.58      3.24 o 
   1   7   5       87.31      105.94      5.46 o 
   2   7   5      601.67      619.88     13.35 o 
   3   7   5       27.70       27.82      5.15 o 
   4   7   5       21.66       12.36      5.01 o 
   5   7   5        0.03       -4.71      5.51 o 
   6   7   5        0.01       -0.79      6.58 o 
   7   7   5        0.27        2.93      7.83 o 
   8   7   5        3.90       -3.71      8.55 o 
  -8   8   5        6.61        6.88     11.49 o 
  -7   8   5       73.57       70.16     13.89 o 
  -6   8   5       91.36       97.85     13.42 o 
  -5   8   5      506.40      494.35     21.56 o 
  -4   8   5       98.29       97.97      9.13 o 
  -3   8   5       32.76       46.15      8.96 o 
  -2   8   5      284.82      297.21     11.80 o 
  -1   8   5        7.34        5.08      3.53 o 
   0   8   5        0.11        0.99      3.12 o 
   1   8   5       25.11       22.25      4.95 o 
   2   8   5       25.93       22.10      4.46 o 
   3   8   5        3.45        3.13      3.30 o 
   4   8   5       24.20       23.38      5.76 o 
   5   8   5        1.77       10.49      7.76 o 
   6   8   5        0.15       -4.87      6.76 o 
   7   8   5        1.15        1.16      8.11 o 
   8   8   5        0.68        2.49     11.83 o 
  -8   9   5        7.19        0.25     12.05 o 
  -7   9   5       90.06       82.34     14.08 o 
  -6   9   5        6.04       -3.03      8.51 o 
  -5   9   5       79.84       65.36     11.61 o 
  -4   9   5       41.19       41.95      9.79 o 
  -3   9   5       15.47       15.77      6.00 o 
  -2   9   5       12.75       24.93      6.23 o 
  -1   9   5        1.00       -2.36      7.53 o 
   0   9   5        3.23        2.41      4.44 o 
   1   9   5        0.26        0.12      4.55 o 
   2   9   5      158.99      170.56      8.57 o 
   3   9   5       31.86       30.58      4.85 o 
   4   9   5        1.34       -3.62      3.91 o 
   5   9   5        0.04       -0.99      5.95 o 
   6   9   5        0.00        6.59      5.08 o 
   7   9   5        0.32        2.63      6.09 o 
  -8  10   5        0.11      -11.20     11.56 o 
  -7  10   5       24.39       21.62     10.95 o 
  -6  10   5        7.18        9.09     11.89 o 
  -5  10   5       20.28       11.76     11.83 o 
  -4  10   5       16.31        5.40      7.42 o 
  -3  10   5       57.57       70.46      8.66 o 
  -2  10   5      102.92      104.43     11.23 o 
  -1  10   5       89.32       92.25      9.25 o 
   0  10   5      243.93      241.24     13.00 o 
   1  10   5       31.76       35.77      6.66 o 
   2  10   5      164.24      159.80     11.26 o 
   3  10   5        2.32        7.25      4.30 o 
   4  10   5       27.22       30.69      8.25 o 
   5  10   5        0.00       -1.47      4.96 o 
   6  10   5        0.88       -0.76      5.54 o 
   7  10   5        0.67       19.82     11.30 o 
  -7  11   5        0.33       15.95     10.71 o 
  -6  11   5        0.17       -6.85      9.29 o 
  -5  11   5        0.65        2.50      8.68 o 
  -4  11   5        1.79       15.13     18.32 o 
  -3  11   5        4.64       -1.97      5.73 o 
  -2  11   5       34.71       30.95      7.25 o 
  -1  11   5        5.18        6.16      8.26 o 
   0  11   5       97.32       82.71      8.70 o 
   1  11   5        0.11       12.78      6.22 o 
   2  11   5      498.77      519.79     18.01 o 
   3  11   5       94.10       76.64     15.41 o 
   4  11   5      299.53      284.44     15.29 o 
   5  11   5        2.58        7.48      5.73 o 
   6  11   5        1.69       -5.46      5.46 o 
   7  11   5        0.22       -5.77     35.12 o 
  -7  12   5        2.52      -14.07     14.07 o 
  -6  12   5        0.21       -4.69     10.11 o 
  -5  12   5        5.02       -0.78     25.35 o 
  -4  12   5        0.11       -7.13      8.50 o 
  -3  12   5        4.91        0.64     10.07 o 
  -2  12   5        6.54        8.97      6.50 o 
  -1  12   5       45.60       43.79     24.44 o 
   0  12   5        0.36        5.08      7.57 o 
   1  12   5       66.84       60.13      8.94 o 
   2  12   5      247.74      220.51     15.95 o 
   3  12   5        1.42        8.52      6.26 o 
   4  12   5      115.75      127.48     14.68 o 
   5  12   5        0.96       -3.93      7.02 o 
   6  12   5       12.97       15.67     17.77 o 
  -6  13   5        0.98        7.52     15.53 o 
  -5  13   5        6.05       -1.03     10.45 o 
  -4  13   5        0.01        3.33      8.99 o 
  -3  13   5        0.41       -1.76      9.89 o 
  -2  13   5       85.28       71.72     13.49 o 
  -1  13   5      122.15      108.87     21.59 o 
   0  13   5       59.60       33.38     13.83 o 
   1  13   5        3.01        7.42      6.86 o 
   2  13   5       12.17        3.59      7.02 o 
   3  13   5        9.00        1.15     11.14 o 
   4  13   5       38.32       66.74     34.87 o 
   5  13   5        0.55        5.70     10.92 o 
  -5  14   5        0.38        1.46     13.83 o 
  -4  14   5        5.95       18.54     11.90 o 
  -3  14   5        2.77        5.58     17.47 o 
  -2  14   5        0.21       32.51     15.65 o 
  -1  14   5        7.42       -3.74      9.24 o 
   0  14   5        3.80        6.70      9.77 o 
   1  14   5        2.46       -8.25      9.35 o 
   2  14   5        0.54       12.53      7.77 o 
   3  14   5        1.00        7.43     14.50 o 
   4  14   5        2.37       10.29     21.11 o 
  -4  15   5       24.95       57.74     19.65 o 
  -3  15   5       32.60       48.40     21.96 o 
  -2  15   5        3.07       16.50     13.95 o 
  -1  15   5        1.54       -1.42     10.41 o 
   0  15   5        6.48        2.50     10.81 o 
   1  15   5        0.45       11.11     10.87 o 
   2  15   5        5.63       -9.83     12.74 o 
   3  15   5        2.58       32.32     11.02 o 
   0  16   5        1.20        7.75     11.91 o 
   1  16   5        3.41       49.25     17.22 o 
  -9   0   6       35.49       24.62     20.01 o 
  -7   0   6        0.41       -8.86      8.86 o 
  -6   0   6        2.88       22.44     10.67 o 
  -5   0   6      140.09      133.31     16.38 o 
  -4   0   6      285.04      284.88     21.29 o 
  -3   0   6       37.15       37.84      4.35 o 
  -2   0   6      978.57     1020.82     19.53 o 
  -1   0   6     3112.25     3254.87     46.84 o 
   0   0   6       29.70       35.96      4.66 o 
   1   0   6      656.43      656.49     16.21 o 
   2   0   6     1298.29     1210.37     24.70 o 
   3   0   6      537.11      509.09     15.27 o 
   4   0   6       82.98       71.95      7.40 o 
   5   0   6        0.84       12.01      8.61 o 
   7   0   6       17.14       17.95     12.01 o 
   8   0   6       62.61       62.59     18.92 o 
  -9   1   6        2.85        4.87     13.08 o 
  -8   1   6        7.92       19.25     10.19 o 
  -7   1   6        0.07        5.38      7.05 o 
  -6   1   6        9.45       21.73      7.66 o 
  -5   1   6        4.12        2.22     10.55 o 
  -4   1   6       19.58       20.08      4.63 o 
  -3   1   6       13.38       25.88      4.03 o 
  -2   1   6      465.00      458.55     11.15 o 
  -1   1   6      125.42      136.73      4.74 o 
   0   1   6     1069.37     1101.23     15.41 o 
   1   1   6       71.59       81.46      5.08 o 
   2   1   6      115.83      110.87      5.53 o 
   3   1   6       30.63       23.34      3.76 o 
   4   1   6        3.16        4.87      3.93 o 
   5   1   6       20.83       23.68     11.22 o 
   6   1   6       18.29       20.10     11.89 o 
   7   1   6        0.15        3.43      7.74 o 
   8   1   6       73.58       68.96     13.16 o 
  -9   2   6      113.23      138.77     25.84 o 
  -8   2   6       29.66       34.69     11.67 o 
  -7   2   6        2.59        5.61      6.38 o 
  -6   2   6        6.51       12.18      7.12 o 
  -5   2   6       23.77        4.89      7.57 o 
  -4   2   6       66.74       85.64      6.96 o 
  -3   2   6     1393.84     1363.40     23.88 o 
  -2   2   6      502.91      551.81     12.83 o 
  -1   2   6       43.67       48.53      3.29 o 
   0   2   6        0.04        7.87      2.27 o 
   1   2   6        0.41        8.95      2.81 o 
   2   2   6       21.17       22.15      3.40 o 
   3   2   6        3.18        2.75      2.94 o 
   4   2   6        6.35        7.39      3.90 o 
   5   2   6        6.02       10.73      4.70 o 
   6   2   6        0.24       12.85      6.64 o 
   7   2   6        0.23        5.97     14.19 o 
   8   2   6       19.50        5.51     10.22 o 
  -9   3   6       13.38        9.21     11.93 o 
  -8   3   6       29.67       51.01     12.22 o 
  -7   3   6      422.34      464.84     22.60 o 
  -6   3   6       17.55       21.19      7.53 o 
  -5   3   6      113.68      108.27     14.88 o 
  -4   3   6      136.24      132.10     12.69 o 
  -3   3   6      199.87      195.83      8.68 o 
  -2   3   6      499.04      535.61     16.71 o 
  -1   3   6       20.37       33.33      3.01 o 
   0   3   6      607.18      559.10     10.51 o 
   1   3   6      114.44      122.16      5.57 o 
   2   3   6      334.87      336.73      8.52 o 
   3   3   6       27.47       25.72      4.99 o 
   4   3   6        3.44       10.98      3.87 o 
   5   3   6        0.23        8.17      4.63 o 
   6   3   6        7.72        3.57      5.94 o 
   7   3   6        2.27       -1.24      7.85 o 
   8   3   6        0.04        9.75      9.39 o 
  -9   4   6        0.48       -2.48     11.99 o 
  -8   4   6        1.16       -8.60      9.70 o 
  -7   4   6        5.55        6.61      9.03 o 
  -6   4   6      118.92      129.86      8.92 o 
  -5   4   6      202.70      182.38     11.66 o 
  -4   4   6       37.82       33.06      5.68 o 
  -3   4   6       45.59       49.55      6.00 o 
  -2   4   6       54.12       59.78      6.51 o 
  -1   4   6      172.22      183.43      4.71 o 
   0   4   6      416.79      414.17      9.21 o 
   1   4   6       85.28       79.20      5.03 o 
   2   4   6       45.41       48.64      4.44 o 
   3   4   6       36.28       41.69      8.10 o 
   4   4   6        1.77        7.00      4.13 o 
   5   4   6       48.63       62.11      6.97 o 
   6   4   6       24.37       19.32      9.44 o 
   7   4   6        0.36       -7.42      7.42 o 
   8   4   6        1.94       -8.86      8.86 o 
  -9   5   6        0.05       -2.40     12.34 o 
  -8   5   6        9.39        3.04     10.41 o 
  -7   5   6        0.00        2.68     11.95 o 
  -6   5   6       15.35       19.40      6.29 o 
  -5   5   6       90.99       94.79      8.49 o 
  -4   5   6        2.40       -0.71      3.94 o 
  -3   5   6      135.08      142.63      7.89 o 
  -2   5   6        7.62        4.97      3.24 o 
  -1   5   6       29.50       33.62      4.52 o 
   0   5   6       99.35       95.77      4.68 o 
   1   5   6      470.73      430.68     10.11 o 
   2   5   6     1825.43     1731.83     28.48 o 
   3   5   6       19.69       26.03      5.09 o 
   4   5   6        1.39        0.11      3.94 o 
   5   5   6        2.67       11.02      4.92 o 
   6   5   6       36.26       39.93      8.38 o 
   7   5   6        0.05       -4.67      8.22 o 
   8   5   6        1.66        0.65     10.30 o 
  -9   6   6        1.12        6.33     13.84 o 
  -8   6   6        7.45        0.51     10.16 o 
  -7   6   6        2.04       10.53      9.05 o 
  -6   6   6        6.18       13.52      6.55 o 
  -5   6   6        4.22       11.40      5.57 o 
  -4   6   6        7.39        8.07      5.04 o 
  -3   6   6      995.34      996.71     24.63 o 
  -2   6   6        6.89       11.61      3.84 o 
  -1   6   6       20.21       12.81      2.91 o 
   0   6   6       35.77       35.93      4.38 o 
   1   6   6       58.55       55.91      4.97 o 
   2   6   6        3.78        3.57      4.28 o 
   3   6   6       23.31       13.21      7.26 o 
   4   6   6        8.79       13.77      5.14 o 
   5   6   6       19.12       15.31      5.86 o 
   6   6   6        7.27        9.31      6.99 o 
   7   6   6        1.61        1.29      7.62 o 
   8   6   6        2.44        0.28      9.76 o 
  -8   7   6        2.46       28.70     12.55 o 
  -7   7   6        1.24       -6.98      7.05 o 
  -6   7   6       20.65       10.74      7.81 o 
  -5   7   6      158.17      159.26     11.17 o 
  -4   7   6       26.32       20.60      6.27 o 
  -3   7   6      443.81      409.85     13.96 o 
  -2   7   6      926.42      886.40     19.88 o 
  -1   7   6      445.51      435.52     11.45 o 
   0   7   6       99.72      120.01      5.75 o 
   1   7   6        0.06       -0.39      3.04 o 
   2   7   6       68.37       61.98      6.96 o 
   3   7   6        0.40       -2.93      4.38 o 
   4   7   6        1.68       -0.11      4.79 o 
   5   7   6        2.16       -0.40      7.94 o 
   6   7   6        0.86        5.61      7.00 o 
   7   7   6        0.00       -1.51      7.84 o 
   8   7   6        0.03      -12.86     13.59 o 
  -8   8   6        0.38       13.11     12.50 o 
  -7   8   6       47.45       46.42     17.75 o 
  -6   8   6        0.01       11.70      8.53 o 
  -5   8   6      690.77      679.75     25.42 o 
  -4   8   6      323.06      319.14     16.04 o 
  -3   8   6       97.10      110.16     12.66 o 
  -2   8   6      162.62      163.27     10.35 o 
  -1   8   6        1.11        0.28      4.51 o 
   0   8   6       19.46       20.04      4.31 o 
   1   8   6        0.07       -1.43      3.23 o 
   2   8   6        5.17        5.56      3.59 o 
   3   8   6        3.90        3.91      5.54 o 
   4   8   6       18.46       28.27      6.11 o 
   5   8   6        1.51        2.06      8.02 o 
   6   8   6        0.56       -1.96      7.30 o 
   7   8   6        0.25        1.86      9.87 o 
   8   8   6        0.19      -11.40     18.20 o 
  -8   9   6        0.39       -3.92     20.74 o 
  -7   9   6      131.26      121.24     29.90 o 
  -6   9   6       70.50       71.70     13.28 o 
  -5   9   6      325.34      286.38     18.66 o 
  -4   9   6      121.98      109.01     10.48 o 
  -3   9   6       77.34      113.37     10.14 o 
  -2   9   6       13.54       10.35      6.16 o 
  -1   9   6       27.11       15.55      7.10 o 
   0   9   6       82.45       83.87      8.31 o 
   1   9   6        0.02       -2.47      4.42 o 
   2   9   6        1.29        4.25      3.79 o 
   3   9   6        8.87       15.82      4.44 o 
   4   9   6        3.87        2.97      4.61 o 
   5   9   6        4.86        7.76      5.37 o 
   6   9   6        0.36        2.28     11.05 o 
   7   9   6        0.15        0.14      8.24 o 
  -7  10   6        2.30        2.83     18.62 o 
  -6  10   6        0.03       -8.72      9.03 o 
  -5  10   6        0.17       -2.74      8.26 o 
  -4  10   6       60.00       41.10     19.11 o 
  -3  10   6       53.51       52.53      9.69 o 
  -2  10   6        3.88        4.07      5.84 o 
  -1  10   6       17.47       21.40      8.50 o 
   0  10   6        7.54       14.56      8.57 o 
   1  10   6       76.90       72.74      8.26 o 
   2  10   6      187.51      170.40     11.54 o 
   3  10   6        1.37        6.64      4.46 o 
   4  10   6       26.57       25.10      5.86 o 
   5  10   6        0.31       -4.40      5.14 o 
   6  10   6        0.40        2.85      5.96 o 
   7  10   6        1.18        0.44     11.69 o 
  -7  11   6        5.00        7.95     12.16 o 
  -6  11   6        0.04        4.37     19.89 o 
  -5  11   6        0.11       -6.21     14.07 o 
  -4  11   6       15.36        1.06      8.39 o 
  -3  11   6        3.99        7.27      6.54 o 
  -2  11   6        0.37       10.14      6.76 o 
  -1  11   6       54.20       56.10     11.39 o 
   0  11   6       21.99       38.83     10.02 o 
   1  11   6       91.40       86.10      9.35 o 
   2  11   6       30.23       13.24      6.73 o 
   3  11   6       24.02       21.29      6.92 o 
   4  11   6      163.52      195.74     11.29 o 
   5  11   6        2.82        3.15      5.84 o 
   6  11   6        1.51        6.00      6.25 o 
  -6  12   6        0.72       13.82     16.98 o 
  -5  12   6        6.18       27.68     18.74 o 
  -4  12   6        0.28       15.00      9.38 o 
  -3  12   6        4.38       -6.13      8.28 o 
  -2  12   6        7.46        4.04      9.00 o 
  -1  12   6        2.41        6.57      9.18 o 
   0  12   6       51.85       33.61     14.25 o 
   1  12   6        0.01       16.69      8.94 o 
   2  12   6       33.13       23.76      7.39 o 
   3  12   6       12.71       24.07      8.06 o 
   4  12   6       21.43       26.69      8.13 o 
   5  12   6        2.54       10.06      8.89 o 
  -6  13   6        0.33      -13.46     15.41 o 
  -5  13   6       17.31       18.86     12.74 o 
  -4  13   6       10.42        1.68     10.08 o 
  -3  13   6        0.60       -9.22     16.25 o 
  -2  13   6        5.91        8.03     10.73 o 
  -1  13   6        0.15        8.84     10.05 o 
   0  13   6        1.33        4.60      9.52 o 
   1  13   6        2.76       16.91     14.68 o 
   2  13   6        0.43        4.27      7.56 o 
   3  13   6        2.93        9.38      7.28 o 
   4  13   6        3.97        9.04      8.85 o 
   5  13   6        0.24        0.83     11.77 o 
  -5  14   6       30.63       36.51     15.65 o 
  -4  14   6       11.80       17.25     11.38 o 
  -3  14   6        4.08        6.19     18.80 o 
  -2  14   6        7.94       24.62     18.07 o 
  -1  14   6       24.63       22.36     10.68 o 
   0  14   6        6.51       10.83     10.36 o 
   1  14   6        5.40        5.91      9.95 o 
   2  14   6        4.98       -0.39     10.84 o 
   3  14   6        0.02        3.38      8.52 o 
   4  14   6        2.08       10.45     10.13 o 
  -2  15   6       27.46       49.25     23.05 o 
  -1  15   6        1.27       -1.94     10.54 o 
   0  15   6        1.49        9.00     13.46 o 
   1  15   6        0.03       13.83     12.49 o 
   2  15   6        0.01       -2.99     18.68 o 
   0  16   6       26.96       37.24     22.08 o 
   1  16   6       22.01       29.48     21.35 o 
  -9   1   7       23.09       25.97     19.04 o 
  -8   1   7        7.11       -6.18      8.99 o 
  -7   1   7      194.39      182.39     25.35 o 
  -6   1   7        6.21        2.56      8.86 o 
  -5   1   7       83.79       87.90     10.82 o 
  -4   1   7       16.35       24.79      6.58 o 
  -3   1   7       13.55       20.21      5.71 o 
  -2   1   7      140.93      126.49      6.67 o 
  -1   1   7      126.77      124.02      5.06 o 
   0   1   7      125.37      145.18      5.89 o 
   1   1   7      761.29      752.48     13.44 o 
   2   1   7      330.89      329.93      8.95 o 
   3   1   7       14.49       16.71      3.87 o 
   4   1   7        9.38       15.30      4.96 o 
   5   1   7       10.71       17.19      7.84 o 
   6   1   7       34.64       44.32     10.45 o 
   7   1   7        0.43       16.46      8.90 o 
   8   1   7        6.92        5.09     14.44 o 
  -9   2   7       79.83       83.33     24.02 o 
  -8   2   7        2.58       17.44     10.24 o 
  -7   2   7      179.08      189.48     17.59 o 
  -6   2   7       11.52       -2.63      9.58 o 
  -5   2   7        1.33        3.84      6.20 o 
  -4   2   7        1.63        4.32      4.20 o 
  -3   2   7       13.57       18.39      6.73 o 
  -2   2   7      491.77      488.36     27.42 o 
  -1   2   7      847.19      874.98     13.45 o 
   0   2   7      707.21      691.35     15.00 o 
   1   2   7      275.60      278.95      8.06 o 
   2   2   7       26.79       23.15      3.89 o 
   3   2   7       34.51       29.06      5.43 o 
   4   2   7        0.49        6.44      4.71 o 
   5   2   7        1.65        2.86     11.34 o 
   6   2   7        7.98       -0.27      7.51 o 
   7   2   7        0.16        2.82      8.38 o 
   8   2   7        9.02       12.71     10.74 o 
  -9   3   7        4.76       17.66     12.86 o 
  -8   3   7        0.50        3.99      9.68 o 
  -7   3   7      263.94      313.13     15.27 o 
  -6   3   7      199.33      226.00     16.04 o 
  -5   3   7      813.02      789.22     25.30 o 
  -4   3   7       89.86       86.02      8.97 o 
  -3   3   7      353.91      382.53     12.09 o 
  -2   3   7       67.81       45.71      5.54 o 
  -1   3   7       10.47       18.71      2.78 o 
   0   3   7        0.51       14.99      3.06 o 
   1   3   7       68.20       69.43      5.08 o 
   2   3   7      128.15      136.88      6.58 o 
   3   3   7        3.59        0.60      3.69 o 
   4   3   7       23.57       29.19      5.78 o 
   5   3   7        0.92       21.15      8.03 o 
   6   3   7        0.62      -10.41     16.01 o 
   7   3   7        0.28        3.32      9.71 o 
   8   3   7        2.48       10.09     11.89 o 
  -9   4   7       10.95       13.49     13.10 o 
  -8   4   7        0.21        3.74     10.07 o 
  -7   4   7       79.94       69.75     17.77 o 
  -6   4   7        0.00       -7.20      7.20 o 
  -5   4   7       69.43       69.38     11.75 o 
  -4   4   7      221.56      219.24     10.54 o 
  -3   4   7      187.38      200.65      9.65 o 
  -2   4   7        1.15        3.61      3.67 o 
  -1   4   7      218.37      200.22      6.45 o 
   0   4   7      154.29      155.75      6.24 o 
   1   4   7      340.77      334.92      9.12 o 
   2   4   7      151.67      149.40      6.75 o 
   3   4   7        5.91        3.97      4.29 o 
   4   4   7       10.21       14.32      5.44 o 
   5   4   7        0.20        2.95      5.43 o 
   6   4   7       13.90        7.40      6.85 o 
   7   4   7        6.93       18.28     10.40 o 
   8   4   7        0.00      -10.86     10.86 o 
  -9   5   7        0.01        4.38     12.67 o 
  -8   5   7        0.23       -6.22     10.61 o 
  -7   5   7       11.51       15.89      9.90 o 
  -6   5   7       43.61       37.76      8.03 o 
  -5   5   7       35.52       35.62      6.26 o 
  -4   5   7        0.15        4.10      4.36 o 
  -3   5   7        4.81        8.67      4.90 o 
  -2   5   7      388.00      398.55     20.89 o 
  -1   5   7       87.62       77.58      7.06 o 
   0   5   7        2.99        3.57      2.98 o 
   1   5   7        5.36        5.30      3.29 o 
   2   5   7      204.79      195.45      9.42 o 
   3   5   7      126.17      127.55      9.26 o 
   4   5   7       83.61       81.64      8.86 o 
   5   5   7        1.41        4.14      5.61 o 
   6   5   7        0.74       -6.69      6.69 o 
   7   5   7        3.81        5.84      9.32 o 
   8   5   7        6.65        5.34     15.16 o 
  -9   6   7        0.28       -1.94     13.49 o 
  -8   6   7        7.75        7.67     11.16 o 
  -7   6   7        3.64       14.00      9.60 o 
  -6   6   7        7.13        4.08      6.19 o 
  -5   6   7       68.54       82.31      7.99 o 
  -4   6   7        0.00       -4.16      4.16 o 
  -3   6   7      214.18      203.91      9.36 o 
  -2   6   7      121.04      145.23      8.70 o 
  -1   6   7       11.69        7.15      4.62 o 
   0   6   7      348.23      320.68      7.03 o 
   1   6   7       57.73       52.81      5.22 o 
   2   6   7       17.38       18.16      5.02 o 
   3   6   7        0.30        6.79      4.94 o 
   4   6   7      209.99      203.88     12.60 o 
   5   6   7       40.14       30.38      9.88 o 
   6   6   7       57.55       64.81     12.39 o 
   7   6   7        0.74       -8.32      8.32 o 
  -8   7   7        2.42        5.20     11.04 o 
  -7   7   7        0.49        9.77     12.13 o 
  -6   7   7       15.28       25.09      7.87 o 
  -5   7   7       10.27       12.59      6.92 o 
  -4   7   7       33.47       20.17      5.61 o 
  -3   7   7      119.38      144.37     10.12 o 
  -2   7   7       19.36       22.22      5.06 o 
  -1   7   7      569.94      506.94     12.94 o 
   0   7   7      203.49      192.86      6.88 o 
   1   7   7       22.22       38.39      4.92 o 
   2   7   7        3.16       -1.39      4.38 o 
   3   7   7       26.15       22.20      6.28 o 
   4   7   7      141.21      133.85     11.10 o 
   5   7   7        9.23        6.01      6.63 o 
   6   7   7        1.80        5.27      8.05 o 
   7   7   7        0.68       -5.35      9.35 o 
  -8   8   7        2.58       21.14     14.50 o 
  -7   8   7        6.59       14.38     16.19 o 
  -6   8   7        9.16        9.51      7.77 o 
  -5   8   7      116.18       88.90     10.28 o 
  -4   8   7      124.15      126.09      9.28 o 
  -3   8   7     1104.11     1151.46     22.17 o 
  -2   8   7      158.30      178.65      9.67 o 
  -1   8   7       31.56       42.91      7.06 o 
   0   8   7      198.50      204.54     11.17 o 
   1   8   7        6.33        3.18      5.22 o 
   2   8   7        0.91        4.70      3.43 o 
   3   8   7        0.99        9.44      5.65 o 
   4   8   7        0.22        4.64      6.17 o 
   5   8   7        0.08        5.48      6.72 o 
   6   8   7       10.97       15.63      8.37 o 
   7   8   7        0.03        6.12      9.50 o 
  -8   9   7        0.02       -3.23     11.71 o 
  -7   9   7       11.53       19.22      9.67 o 
  -6   9   7        7.34       16.30      8.37 o 
  -5   9   7      161.15      202.68     17.74 o 
  -4   9   7       11.65       20.62      7.51 o 
  -3   9   7      117.18       92.63     10.20 o 
  -2   9   7       55.84       65.04      8.43 o 
  -1   9   7       21.75       26.05      7.06 o 
   0   9   7       18.81       37.10      7.27 o 
   1   9   7        4.75        8.26      5.08 o 
   2   9   7        1.60        4.31      3.92 o 
   3   9   7        0.14        6.98      4.12 o 
   4   9   7       20.55       15.83      5.27 o 
   5   9   7        1.76        4.57      7.62 o 
   6   9   7        1.66      -12.65     12.92 o 
   7   9   7        0.00       10.19     20.74 o 
  -7  10   7        6.29       -0.46      9.07 o 
  -6  10   7        0.24       -6.69      9.95 o 
  -5  10   7       36.56       14.41     13.10 o 
  -4  10   7        0.96       -5.80      6.92 o 
  -3  10   7       34.24       30.38     10.85 o 
  -2  10   7       11.06       11.95      6.56 o 
  -1  10   7       67.52       58.12      8.75 o 
   0  10   7      106.14      107.33     13.28 o 
   1  10   7       27.62       16.94      9.00 o 
   2  10   7       26.98       16.10      6.44 o 
   3  10   7       13.60        8.12      4.94 o 
   4  10   7       64.19       63.36      7.24 o 
   5  10   7        2.25        4.64      5.55 o 
   6  10   7        3.13        8.54      6.20 o 
  -7  11   7        1.25        1.38      9.96 o 
  -6  11   7        0.03        8.05     12.49 o 
  -5  11   7        0.02       -8.57      8.57 o 
  -4  11   7        0.08        2.85      8.53 o 
  -3  11   7        0.00       -5.98      5.98 o 
  -2  11   7        0.43       11.25      9.09 o 
  -1  11   7        8.33       10.20      9.16 o 
   0  11   7       17.87        4.16      8.44 o 
   1  11   7       10.63       27.71     18.20 o 
   2  11   7        7.29       11.89      6.43 o 
   3  11   7        1.12        3.52      6.19 o 
   4  11   7       85.04       83.06      8.24 o 
   5  11   7       25.31       23.00      7.28 o 
   6  11   7       76.21       70.72     19.04 o 
  -6  12   7        0.28      -10.73     10.73 o 
  -5  12   7       23.90       26.13     11.71 o 
  -4  12   7        2.60        6.52      9.89 o 
  -3  12   7        8.08       16.10     10.64 o 
  -2  12   7        0.51       -4.10     10.01 o 
  -1  12   7        0.13       -8.57      8.57 o 
   0  12   7        2.30        1.87      9.29 o 
   1  12   7       26.94       30.54      9.62 o 
   2  12   7        0.13       -2.72     11.28 o 
   3  12   7       15.38       20.55      7.44 o 
   4  12   7       49.19       50.08      9.23 o 
   5  12   7        0.17        9.31      7.15 o 
  -5  13   7        0.14      -10.67     10.67 o 
  -4  13   7        3.42       -5.27     10.70 o 
  -3  13   7        1.00        8.98     16.98 o 
  -2  13   7        1.05       -3.65     10.49 o 
  -1  13   7        0.07        7.26     13.04 o 
   0  13   7       29.38       37.47     11.04 o 
   1  13   7       42.32       37.03     13.77 o 
   2  13   7       21.70        7.04      9.41 o 
   3  13   7        0.71        7.22      8.79 o 
   4  13   7        8.56       29.02     10.43 o 
  -5  14   7        7.37        5.09     15.89 o 
  -3  14   7        0.38        4.25     19.04 o 
  -2  14   7        8.16       29.30     13.74 o 
  -1  14   7        0.18       10.91     11.74 o 
   0  14   7        0.63        0.64     10.12 o 
   1  14   7        4.02        4.50     10.29 o 
   2  14   7        0.01        0.00     10.17 o 
   3  14   7        0.53        0.13     11.47 o 
   4  14   7        0.08       -1.58     10.67 o 
  -1  15   7       26.73       26.71     13.06 o 
   0  15   7        0.87        3.19     11.48 o 
   1  15   7        2.06       11.38     11.37 o 
   2  15   7        1.21       -5.46     18.68 o 
   3  15   7        0.20        8.73     21.23 o 
  -1  16   7        5.03        1.46     18.44 o 
   0  16   7       19.89       16.98     20.50 o 
  -9   0   8        6.93       11.77     22.20 o 
  -8   0   8        1.12        9.10     13.46 o 
  -7   0   8       52.97       62.35     16.38 o 
  -6   0   8       46.71       45.61     13.46 o 
  -5   0   8       18.08       17.59     10.43 o 
  -4   0   8        1.18        8.98      8.73 o 
  -3   0   8      114.56      112.33     15.16 o 
  -2   0   8      559.10      593.17     27.29 o 
  -1   0   8        3.19       10.81      5.52 o 
   0   0   8      470.88      493.72     15.32 o 
   1   0   8     1196.76     1213.80     40.76 o 
   2   0   8        3.52        5.09      5.03 o 
   3   0   8      117.94      117.08     10.17 o 
   4   0   8      262.12      276.81     22.20 o 
   5   0   8       79.15      107.23     19.53 o 
   6   0   8       33.35       35.91     15.28 o 
   7   0   8        0.57      -10.80     10.80 o 
   8   0   8       60.74       94.13     20.86 o 
  -9   1   8       23.62       52.65     23.53 o 
  -8   1   8        0.01        3.02     11.28 o 
  -7   1   8        1.37       -0.93      8.01 o 
  -6   1   8        2.99       13.96      7.63 o 
  -5   1   8        4.41       -1.31      6.35 o 
  -4   1   8       76.80       70.11     10.31 o 
  -3   1   8       31.18       25.03      6.99 o 
  -2   1   8       68.08       71.54      5.86 o 
  -1   1   8       15.20       14.48      3.03 o 
   0   1   8      105.94      112.06      6.00 o 
   1   1   8       69.25       65.36      5.28 o 
   2   1   8      403.59      412.45     10.59 o 
   3   1   8       63.33       53.38      8.81 o 
   4   1   8       37.51       28.83     10.59 o 
   5   1   8        8.11        4.27      8.10 o 
   6   1   8        2.82        6.64      8.98 o 
   7   1   8        0.73       17.26      9.82 o 
   8   1   8        0.83        4.33     10.72 o 
  -9   2   8        0.67       -7.92     12.14 o 
  -8   2   8        0.00        1.00      9.91 o 
  -7   2   8      331.60      296.80     27.35 o 
  -6   2   8       94.76       95.06     14.37 o 
  -5   2   8        7.93        0.44      6.82 o 
  -4   2   8       33.26       26.44      7.71 o 
  -3   2   8       15.36       15.55      6.38 o 
  -2   2   8      145.60      140.37      7.79 o 
  -1   2   8      559.19      593.06     11.40 o 
   0   2   8       32.51       46.36      4.44 o 
   1   2   8        8.09       11.16      3.43 o 
   2   2   8       33.84       38.62      4.78 o 
   3   2   8        1.01        3.05      4.26 o 
   4   2   8        1.92        5.95      5.28 o 
   5   2   8        0.37       -2.71     11.34 o 
   6   2   8        0.20       -1.22      7.72 o 
   7   2   8        0.02        7.72     10.05 o 
   8   2   8        0.05       12.74     15.28 o 
  -9   3   8        0.67        1.55     11.92 o 
  -8   3   8       16.36        8.28     24.56 o 
  -7   3   8      112.23      111.37     11.96 o 
  -6   3   8       44.02       48.88     10.72 o 
  -5   3   8     1296.29     1286.58     34.36 o 
  -4   3   8       57.37       64.04      7.45 o 
  -3   3   8       24.81       30.54      5.44 o 
  -2   3   8       40.97       43.52      7.07 o 
  -1   3   8      235.00      220.56      8.91 o 
   0   3   8      281.41      258.92      7.92 o 
   1   3   8       28.77       27.36      3.96 o 
   2   3   8       62.55       56.98      5.33 o 
   3   3   8        3.99       -0.55      6.22 o 
   4   3   8       11.40       17.23      6.35 o 
   5   3   8        0.63        3.19      7.18 o 
   6   3   8        0.15        5.99      8.78 o 
   7   3   8        0.30       -0.51      9.56 o 
  -9   4   8       54.03       48.11     14.56 o 
  -8   4   8        0.00      -13.28     13.28 o 
  -7   4   8        8.78        6.22      9.39 o 
  -6   4   8        1.88        4.37      5.97 o 
  -5   4   8       24.86       23.30     11.10 o 
  -4   4   8      262.61      287.57     13.88 o 
  -3   4   8      536.93      538.09     15.62 o 
  -2   4   8       62.61       59.47      6.88 o 
  -1   4   8       41.70       39.18      5.57 o 
   0   4   8       38.30       43.70      4.53 o 
   1   4   8       15.34       17.64      3.91 o 
   2   4   8      146.97      176.46     14.14 o 
   3   4   8       21.64       19.91      5.65 o 
   4   4   8        0.70       -1.49      8.58 o 
   5   4   8        4.34        8.28      6.33 o 
   6   4   8        0.08       -7.63      7.63 o 
   7   4   8        3.71        4.28      9.71 o 
  -9   5   8        1.50      -10.07     16.68 o 
  -8   5   8        0.03        4.79     10.66 o 
  -7   5   8        0.14       -8.37      8.37 o 
  -6   5   8       47.13       61.55     13.54 o 
  -5   5   8        2.99        4.25      6.01 o 
  -4   5   8       26.64       27.31      6.74 o 
  -3   5   8      308.64      316.78     17.14 o 
  -2   5   8       17.91       18.52      5.40 o 
  -1   5   8      232.47      213.65      9.87 o 
   0   5   8        3.83        8.03      3.55 o 
   1   5   8       15.00       21.44      4.21 o 
   2   5   8       23.91       25.36      5.61 o 
   3   5   8      110.74      101.57      9.24 o 
   4   5   8      243.32      224.78     17.95 o 
   5   5   8        6.72        2.95      6.04 o 
   6   5   8        1.53        5.49      8.59 o 
   7   5   8        0.82       -4.15     10.20 o 
  -8   6   8        2.39        7.80     19.04 o 
  -7   6   8        0.71       -2.46      8.80 o 
  -6   6   8       10.21        8.78      7.06 o 
  -5   6   8        8.88        9.26      5.38 o 
  -4   6   8       18.67       12.93      5.24 o 
  -3   6   8        0.20        5.70      5.02 o 
  -2   6   8       10.20        5.58      4.42 o 
  -1   6   8      842.28      815.39     16.51 o 
   0   6   8        8.37       15.64      5.23 o 
   1   6   8        4.34        9.89      4.12 o 
   2   6   8       16.30        6.07      6.58 o 
   3   6   8       49.85       51.27      7.50 o 
   4   6   8        7.49        6.16      5.92 o 
   5   6   8        0.00       -5.67      5.88 o 
   6   6   8        0.49        3.00      7.24 o 
   7   6   8        1.34       -9.62      9.62 o 
  -8   7   8        2.56       -2.02     10.76 o 
  -7   7   8        0.02       -8.76      8.76 o 
  -6   7   8        5.83        5.48      9.12 o 
  -5   7   8       11.65       15.74      6.05 o 
  -4   7   8        5.19        7.38      5.57 o 
  -3   7   8      284.48      265.16     10.92 o 
  -2   7   8       10.33       14.85      5.22 o 
  -1   7   8      532.70      494.92     13.25 o 
   0   7   8      451.21      472.20     15.30 o 
   1   7   8      280.24      244.11     11.54 o 
   2   7   8      122.78      137.01     12.77 o 
   3   7   8        0.52       -0.67      5.48 o 
   4   7   8        2.04        7.70      6.08 o 
   5   7   8        1.39       -2.84      6.59 o 
   6   7   8        0.16       -8.48      8.48 o 
   7   7   8        0.23        4.83     11.59 o 
  -8   8   8        1.36       -8.35     12.31 o 
  -7   8   8        5.00       11.27     10.18 o 
  -6   8   8        0.55       -1.96      7.03 o 
  -5   8   8       61.90       54.97      7.84 o 
  -4   8   8        0.00        5.47      5.55 o 
  -3   8   8      749.82      748.88     18.17 o 
  -2   8   8      219.14      216.01     10.83 o 
  -1   8   8      200.08      187.88     12.29 o 
   0   8   8      200.52      213.49     11.84 o 
   1   8   8       18.93       14.69      4.62 o 
   2   8   8       20.04       30.22      8.79 o 
   3   8   8        0.00       -3.13      5.52 o 
   4   8   8        0.00       -2.10      6.54 o 
   5   8   8        0.70        6.92      7.76 o 
   6   8   8        3.27        9.20      9.71 o 
  -7   9   8        0.00       27.00     18.26 o 
  -6   9   8        0.38        6.25      7.90 o 
  -5   9   8      141.38      136.16     12.57 o 
  -4   9   8       52.83       46.03      7.48 o 
  -3   9   8      460.59      435.18     14.97 o 
  -2   9   8      172.27      161.19     10.26 o 
  -1   9   8       35.18       30.83      8.09 o 
   0   9   8        8.07        0.29     12.37 o 
   1   9   8        0.47        3.99      8.43 o 
   2   9   8       11.96       16.58      9.04 o 
   3   9   8        2.35        8.86      4.16 o 
   4   9   8        0.32        9.62      7.14 o 
   5   9   8        3.35        5.08      8.06 o 
   6   9   8        0.26       -5.79     13.53 o 
  -7  10   8        0.00        2.54     12.12 o 
  -6  10   8        0.01        2.38      8.19 o 
  -5  10   8        2.77        8.91      7.73 o 
  -4  10   8        1.23        1.22      6.06 o 
  -3  10   8       16.71       15.69      6.42 o 
  -2  10   8       45.27       48.38      8.73 o 
  -1  10   8       74.96       62.73      9.38 o 
   0  10   8       29.15       31.16     11.22 o 
   1  10   8        5.55       -5.09      8.19 o 
   2  10   8        1.52        1.64      4.60 o 
   3  10   8        8.04        3.58      4.59 o 
   4  10   8       17.31       17.06      5.71 o 
   5  10   8        0.15        2.48      5.48 o 
   6  10   8        1.37       22.15      8.43 o 
  -6  11   8        1.13        1.58     12.30 o 
  -5  11   8        2.56       -7.40      7.40 o 
  -4  11   8        1.65       -6.88      6.88 o 
  -3  11   8        0.90        5.09      7.64 o 
  -2  11   8       15.09       -1.09     11.12 o 
  -1  11   8       33.07       35.27      8.31 o 
   0  11   8        5.91        5.74      8.58 o 
   1  11   8       46.31       23.08     11.58 o 
   2  11   8       30.88       46.38     11.41 o 
   3  11   8       21.68       27.43      9.23 o 
   4  11   8        2.78        9.33      5.43 o 
   5  11   8        6.62       15.93      6.57 o 
  -6  12   8        1.01       -2.57     10.84 o 
  -5  12   8        2.29       -8.21      8.21 o 
  -4  12   8        6.19       -1.44      8.16 o 
  -3  12   8       12.11       13.27      8.52 o 
  -2  12   8        0.52       -5.07      7.10 o 
  -1  12   8        2.45        6.29     10.07 o 
   0  12   8        8.92       -3.63     10.55 o 
   1  12   8        0.00       -9.18      9.18 o 
   2  12   8       14.56       21.64      9.98 o 
   3  12   8        0.37        7.29     10.13 o 
   4  12   8       12.02       21.88      8.22 o 
   5  12   8        2.88       -5.28      7.55 o 
  -5  13   8       21.34       45.61     20.01 o 
  -4  13   8        1.51       13.39     12.19 o 
  -3  13   8       19.65       25.62     13.71 o 
  -2  13   8        4.05        5.24      9.23 o 
  -1  13   8        3.98       -8.20     10.93 o 
   0  13   8        0.53        2.91     10.76 o 
   1  13   8        0.01       -6.46      9.21 o 
   2  13   8        0.69       17.00     10.40 o 
   3  13   8        1.32       -3.13     10.03 o 
   4  13   8        0.02       11.99     10.92 o 
  -3  14   8       51.25       72.90     24.26 o 
  -2  14   8       19.83       37.12     15.01 o 
  -1  14   8        2.79        1.02     12.18 o 
   0  14   8        2.47       15.65     12.05 o 
   1  14   8        9.64        9.86     11.31 o 
   2  14   8        2.99        2.96     16.13 o 
   3  14   8        0.38      -11.65     19.77 o 
  -3  15   8        0.02       11.16     16.13 o 
  -1  15   8       23.81       60.77     22.68 o 
   0  15   8       25.25       55.19     22.08 o 
   1  15   8        0.37       -1.94     16.74 o 
   2  15   8        0.82       14.31     20.14 o 
  -9   1   9        1.32       10.83     13.46 o 
  -8   1   9        1.80       10.93      9.89 o 
  -7   1   9       63.25       53.67     32.02 o 
  -6   1   9        3.01        3.26      7.30 o 
  -5   1   9      408.61      367.52     18.61 o 
  -4   1   9       27.27       15.83      8.13 o 
  -3   1   9      140.61      119.95     11.70 o 
  -2   1   9        4.77        5.82      3.73 o 
  -1   1   9        0.26       -3.04      3.04 o 
   0   1   9        6.52        3.62      3.37 o 
   1   1   9       40.19       34.64      4.64 o 
   2   1   9       16.03       22.30      4.44 o 
   3   1   9       81.53      104.37      9.05 o 
   4   1   9       38.77       29.09      8.87 o 
   5   1   9        1.03       -0.69      8.23 o 
   6   1   9        3.84        1.38      9.50 o 
   7   1   9        0.88       16.83     10.68 o 
  -9   2   9        0.00      -11.92     11.92 o 
  -8   2   9       12.85        5.25     17.53 o 
  -7   2   9      152.63      160.29     30.87 o 
  -6   2   9        0.15        8.42      7.96 o 
  -5   2   9      368.78      382.98     19.43 o 
  -4   2   9       14.93       18.98      7.89 o 
  -3   2   9        9.12       -4.85      4.85 o 
  -2   2   9        1.30       11.68      6.14 o 
  -1   2   9       13.93       15.45      4.43 o 
   0   2   9      158.18      154.97      7.10 o 
   1   2   9      236.79      254.53      9.00 o 
   2   2   9      103.22      108.62      7.10 o 
   3   2   9       23.47       37.07      6.46 o 
   4   2   9        1.00        2.60      5.91 o 
   5   2   9        3.15       -8.86      9.83 o 
   6   2   9        0.38        5.04      9.60 o 
   7   2   9        1.26       12.77     10.81 o 
  -9   3   9        0.01       -4.54     13.28 o 
  -8   3   9        0.01        5.44     10.51 o 
  -7   3   9       17.16       24.00     11.05 o 
  -6   3   9        0.45       13.77      8.70 o 
  -5   3   9      600.81      589.28     63.26 o 
  -4   3   9      237.13      248.52     15.13 o 
  -3   3   9     1579.89     1490.10     27.45 o 
  -2   3   9      272.62      250.62     10.75 o 
  -1   3   9      140.82      145.41      8.63 o 
   0   3   9       26.53       22.70      4.07 o 
   1   3   9        7.48        7.55      3.88 o 
   2   3   9        0.19        2.82      3.84 o 
   3   3   9        3.96        3.35      5.13 o 
   4   3   9        5.31       14.46      5.99 o 
   5   3   9        2.21        9.04      8.62 o 
   6   3   9        0.63        0.31      9.43 o 
   7   3   9        0.13       -7.87     11.00 o 
  -8   4   9        0.01        3.41     14.86 o 
  -7   4   9       27.40       13.47      7.95 o 
  -6   4   9        6.32       -8.02      8.02 o 
  -5   4   9      174.89      159.86     15.29 o 
  -4   4   9        0.34       18.04     12.55 o 
  -3   4   9       32.19       45.44      7.20 o 
  -2   4   9      261.14      241.93     10.96 o 
  -1   4   9      406.20      393.17     25.00 o 
   0   4   9       61.99       68.39      5.60 o 
   1   4   9       74.84       65.90      5.83 o 
   2   4   9        4.30        8.07      5.00 o 
   3   4   9       29.78       22.60      6.10 o 
   4   4   9       13.57        7.89      6.45 o 
   5   4   9        0.00       -3.54      7.07 o 
   6   4   9        0.07        0.23      9.39 o 
   7   4   9        0.45       -9.44      9.73 o 
  -8   5   9        0.01       -6.12     10.72 o 
  -7   5   9        0.03       -2.06     16.25 o 
  -6   5   9        0.16       -6.37      6.37 o 
  -5   5   9       26.67       23.08      9.48 o 
  -4   5   9      107.51       86.96     10.26 o 
  -3   5   9       91.39      111.98     10.43 o 
  -2   5   9        1.69        0.90      4.91 o 
  -1   5   9        9.37        6.78      5.12 o 
   0   5   9      162.03      174.58     13.73 o 
   1   5   9      178.98      185.28      8.26 o 
   2   5   9       24.29       21.39      6.54 o 
   3   5   9       21.39       19.33      6.57 o 
   4   5   9       28.49       31.24      8.36 o 
   5   5   9        9.54        9.04      6.91 o 
   6   5   9       11.81       10.03      9.43 o 
   7   5   9        0.24       -5.35     19.11 o 
  -8   6   9        0.03        5.75     10.72 o 
  -7   6   9        2.46       12.87      9.85 o 
  -6   6   9       29.21       23.21      8.53 o 
  -5   6   9        1.46       -5.54      5.54 o 
  -4   6   9        7.07       -0.78      5.19 o 
  -3   6   9       92.04       90.93      9.50 o 
  -2   6   9        5.11       -4.38      5.29 o 
  -1   6   9      231.46      221.35     11.47 o 
   0   6   9       30.30       18.65      5.50 o 
   1   6   9       25.08       32.20     10.02 o 
   2   6   9       53.26       55.61     10.05 o 
   3   6   9       77.01       71.35     10.41 o 
   4   6   9        5.89        4.12      6.25 o 
   5   6   9        0.25       -6.54      6.54 o 
   6   6   9       24.53       18.07     14.62 o 
  -8   7   9        0.40        5.60     12.92 o 
  -7   7   9        5.08        6.65     13.22 o 
  -6   7   9        0.00       -4.57      8.03 o 
  -5   7   9        0.18       -5.77      5.77 o 
  -4   7   9        6.54        7.95      5.62 o 
  -3   7   9        0.12       -0.76      5.08 o 
  -2   7   9       60.39       67.74      7.34 o 
  -1   7   9      178.90      206.96     12.57 o 
   0   7   9       22.48        9.33      6.03 o 
   1   7   9      445.90      418.15     19.40 o 
   2   7   9      133.96      149.32     11.00 o 
   3   7   9        2.58        1.99      6.99 o 
   4   7   9        0.16        1.02      6.38 o 
   5   7   9        1.35       -6.70      7.16 o 
   6   7   9       17.12       30.04      9.69 o 
  -7   8   9        2.76        9.55     10.70 o 
  -6   8   9        8.66       -2.98     17.71 o 
  -5   8   9       22.35       22.82      7.09 o 
  -4   8   9        1.62        3.67      5.77 o 
  -3   8   9      126.99      114.14      9.48 o 
  -2   8   9       92.96       97.54      8.77 o 
  -1   8   9      772.31      822.52     22.09 o 
   0   8   9       83.49       65.19     14.07 o 
   1   8   9        0.22        7.51     15.95 o 
   2   8   9       63.01       56.61      9.57 o 
   3   8   9        7.68       10.87      6.69 o 
   4   8   9        0.01        6.73      7.30 o 
   5   8   9        0.42        7.03      8.03 o 
   6   8   9        0.03       10.80     11.78 o 
  -7   9   9       47.01       57.64     33.48 o 
  -6   9   9        0.50       13.26     10.50 o 
  -5   9   9        8.00        6.64      6.69 o 
  -4   9   9        6.65       13.59      6.22 o 
  -3   9   9       99.56      104.65     10.31 o 
  -2   9   9       17.59       15.50      7.42 o 
  -1   9   9       54.61       45.40      8.82 o 
   0   9   9       16.52       10.83      8.72 o 
   1   9   9        4.03        5.38      7.52 o 
   2   9   9        3.87        2.08      7.59 o 
   3   9   9        4.24        3.15      4.36 o 
   4   9   9        0.15       -0.31     12.22 o 
   5   9   9        0.04       12.43      8.53 o 
   6   9   9        1.87        6.43     19.04 o 
  -7  10   9        1.74       -8.02     13.40 o 
  -6  10   9        0.01       38.01     11.92 o 
  -5  10   9        0.11        9.96     14.49 o 
  -4  10   9        0.57        5.29      6.52 o 
  -3  10   9       19.45       12.91      8.10 o 
  -2  10   9        0.53        6.02      7.42 o 
  -1  10   9       28.39       22.36      7.77 o 
   0  10   9        9.70       17.09     13.40 o 
   1  10   9       32.13       21.38      9.80 o 
   2  10   9       28.76        8.28      9.37 o 
   3  10   9        5.42        7.23      4.90 o 
   4  10   9        2.74        6.04      5.06 o 
   5  10   9        2.11       11.70      5.82 o 
  -6  11   9        0.49       10.60      9.89 o 
  -5  11   9        0.07       -6.05      8.37 o 
  -4  11   9        0.00        8.81      7.34 o 
  -3  11   9        3.24       10.85      8.05 o 
  -2  11   9        0.26       -7.11      7.18 o 
  -1  11   9        0.35        3.32      9.38 o 
   0  11   9        2.12       15.26      9.69 o 
   1  11   9        0.99       -7.77     13.40 o 
   2  11   9        7.94       -8.16      8.96 o 
   3  11   9        5.70        9.39     13.89 o 
   4  11   9        0.10        1.41      5.45 o 
   5  11   9        0.55        3.91      6.11 o 
  -5  12   9        1.64       -4.13      8.96 o 
  -4  12   9        0.25       -5.06     10.57 o 
  -3  12   9       33.68       26.10     11.20 o 
  -2  12   9        0.20       11.50      8.29 o 
  -1  12   9        0.23        3.82     10.12 o 
   0  12   9        3.74       -5.33      9.59 o 
   1  12   9        0.00        1.40     10.55 o 
   2  12   9        0.56        5.51      9.18 o 
   3  12   9        5.37       -3.52     12.55 o 
   4  12   9        0.03        5.46     16.13 o 
  -4  13   9        3.35        4.17     15.34 o 
  -3  13   9        3.04        4.58      9.33 o 
  -2  13   9        2.13       12.68     11.88 o 
  -1  13   9        2.08       -8.72     13.95 o 
   0  13   9        1.80       -7.68     10.67 o 
   1  13   9        0.62        3.45     21.41 o 
   2  13   9        1.84       14.01     10.92 o 
   3  13   9        6.34        4.97     15.16 o 
  -3  14   9       21.35       39.79     17.59 o 
  -2  14   9        0.00      -15.77     15.77 o 
  -1  14   9        2.45       -2.93     12.86 o 
   0  14   9        4.48        6.93     12.82 o 
   1  14   9        0.01       -0.36     17.59 o 
   2  14   9        0.58      -13.59     19.65 o 
  -1  15   9        8.63       46.82     22.32 o 
   0  15   9        4.34       10.55     20.50 o 
  -8   0  10       20.16       25.23     15.77 o 
  -7   0  10        0.01       12.98     12.49 o 
  -6   0  10        1.01       25.23     13.83 o 
  -5   0  10       17.57       15.28     10.92 o 
  -4   0  10       28.86       23.65     12.74 o 
  -3   0  10       78.21       80.30     14.80 o 
  -2   0  10       22.22       29.36     10.67 o 
  -1   0  10       18.58       18.83     12.68 o 
   0   0  10      152.67      157.64     33.18 o 
   1   0  10        0.87       -3.88     10.55 o 
   2   0  10       39.93       56.55      8.73 o 
   3   0  10      185.09      217.26     14.57 o 
   4   0  10        0.10       -1.33     11.65 o 
   5   0  10       11.45        5.46     14.44 o 
   6   0  10       38.68       29.36     16.62 o 
   7   0  10       11.92        0.61     17.35 o 
  -8   1  10        0.13      -15.04     15.04 o 
  -7   1  10        2.60       -0.67      9.58 o 
  -6   1  10        1.61      -11.62     13.77 o 
  -5   1  10        1.34        3.69      7.88 o 
  -4   1  10        1.45       11.15      7.67 o 
  -3   1  10       16.63       12.39      6.73 o 
  -2   1  10      125.04      109.98     11.41 o 
  -1   1  10       23.31       13.70      6.83 o 
   0   1  10       17.39       21.87      4.83 o 
   1   1  10        0.59       11.04      4.25 o 
   2   1  10       14.84       19.34      4.90 o 
   3   1  10        6.79        2.66      6.36 o 
   4   1  10       57.84       74.67     12.25 o 
   5   1  10       28.68       26.39     13.34 o 
   6   1  10       10.77       12.26     11.58 o 
   7   1  10        0.81       18.74     13.17 o 
  -8   2  10        0.54       -9.86      9.86 o 
  -7   2  10        1.76       -0.14     11.16 o 
  -6   2  10        1.35       -4.66      8.40 o 
  -5   2  10      348.40      358.28     19.51 o 
  -4   2  10       86.25       72.45     10.68 o 
  -3   2  10       86.95       80.98     21.90 o 
  -2   2  10       89.04       91.94     13.89 o 
  -1   2  10        4.08        6.10      4.73 o 
   0   2  10       89.17      111.46      6.97 o 
   1   2  10       24.00       41.03      8.18 o 
   2   2  10        0.48        3.78      4.28 o 
   3   2  10       23.29       23.76      6.47 o 
   4   2  10       17.06       16.79      9.22 o 
   5   2  10        0.04       -5.03      8.88 o 
   6   2  10        0.70       -0.36     10.46 o 
   7   2  10        0.50        7.82     29.05 o 
  -8   3  10        0.54      -10.84     10.84 o 
  -7   3  10       24.53       19.94     11.46 o 
  -6   3  10       10.47       21.08      9.13 o 
  -5   3  10      353.96      328.02     42.76 o 
  -4   3  10       17.72       27.97      8.38 o 
  -3   3  10     1548.78     1613.00     39.24 o 
  -2   3  10       51.61       49.42      7.11 o 
  -1   3  10       10.91       13.19      5.05 o 
   0   3  10       23.10       31.76      7.44 o 
   1   3  10       37.88       39.54      5.55 o 
   2   3  10       34.15       27.53      6.40 o 
   3   3  10        0.10        5.63      5.55 o 
   4   3  10        0.33       18.79      7.08 o 
   5   3  10        0.47        9.31      9.56 o 
   6   3  10        0.58        3.57     12.62 o 
   7   3  10        0.06        1.51     12.36 o 
  -8   4  10        7.08       -9.67     11.01 o 
  -7   4  10      130.83      106.91     12.42 o 
  -6   4  10        0.17       -5.28      8.92 o 
  -5   4  10       59.59       63.52     11.75 o 
  -4   4  10        0.83       -0.61      6.66 o 
  -3   4  10       77.02       77.12     11.52 o 
  -2   4  10      114.52      136.30     10.04 o 
  -1   4  10      665.95      668.23     17.86 o 
   0   4  10       99.40       94.63      8.43 o 
   1   4  10       24.86       27.63      4.96 o 
   2   4  10       15.24       18.56      6.63 o 
   3   4  10        0.07        7.63      9.17 o 
   4   4  10       35.35       32.83      7.71 o 
   5   4  10       12.79       15.44     11.16 o 
   6   4  10        1.37       -1.71     11.16 o 
  -8   5  10        5.39       16.66     10.74 o 
  -7   5  10        8.75       24.81     10.14 o 
  -6   5  10        0.71        2.55      6.96 o 
  -5   5  10        0.28        5.59      7.93 o 
  -4   5  10      103.56      102.41     21.35 o 
  -3   5  10        7.18        1.54      5.75 o 
  -2   5  10       15.01       12.86      5.79 o 
  -1   5  10      347.40      313.32     13.09 o 
   0   5  10       13.92       13.35      8.29 o 
   1   5  10      158.57      188.97     14.56 o 
   2   5  10        0.64       -2.00      5.19 o 
   3   5  10       27.64       48.68      8.23 o 
   4   5  10        2.64        1.75      6.84 o 
   5   5  10       10.95       22.40     10.64 o 
   6   5  10       24.65       41.93     12.53 o 
  -8   6  10        0.56       -6.57     10.70 o 
  -7   6  10        9.23       -2.99      9.81 o 
  -6   6  10       14.23        8.91     13.05 o 
  -5   6  10        0.00       -6.14      6.14 o 
  -4   6  10        5.77       10.60      6.38 o 
  -3   6  10        5.73       14.05      6.36 o 
  -2   6  10       18.60       10.88      6.14 o 
  -1   6  10        2.31       -5.41      5.41 o 
   0   6  10       34.22       25.49     10.10 o 
   1   6  10      229.01      239.73     15.58 o 
   2   6  10        2.44       13.18     11.65 o 
   3   6  10        0.32       -0.83      6.24 o 
   4   6  10        3.18        6.35      7.46 o 
   5   6  10       17.94       14.81      8.26 o 
   6   6  10        5.37        7.54     10.92 o 
  -7   7  10        0.01        1.60      9.26 o 
  -6   7  10        8.13        7.59      7.51 o 
  -5   7  10       10.97        8.68      7.12 o 
  -4   7  10        7.99       14.10      6.09 o 
  -3   7  10       56.18       61.37      7.77 o 
  -2   7  10        0.02       -0.35      5.02 o 
  -1   7  10      141.78      128.65     10.86 o 
   0   7  10        3.70       -5.20      5.60 o 
   1   7  10      208.58      190.39     21.59 o 
   2   7  10       65.97       75.24     11.21 o 
   3   7  10       90.97       79.76     15.14 o 
   4   7  10       49.67       54.18      9.99 o 
   5   7  10        0.42       -5.01      7.86 o 
   6   7  10        0.17       -0.79     12.74 o 
  -7   8  10       15.85       32.87     12.56 o 
  -6   8  10        4.75       19.52     10.53 o 
  -5   8  10       18.84       19.83      7.85 o 
  -4   8  10        1.36        0.75      5.92 o 
  -3   8  10        6.66        9.15      5.98 o 
  -2   8  10        4.10       20.68      7.53 o 
  -1   8  10      264.02      264.29     14.12 o 
   0   8  10       43.67       28.62     10.03 o 
   1   8  10      150.02      180.18     15.95 o 
   2   8  10       93.25       91.40     19.65 o 
   3   8  10        7.86        0.04      6.89 o 
   4   8  10        0.48        3.63      9.55 o 
   5   8  10        0.12       -8.08      8.08 o 
   6   8  10        0.00       -4.89     12.03 o 
  -7   9  10       18.60       33.44     14.25 o 
  -6   9  10       16.78       24.53     11.36 o 
  -5   9  10        0.31        3.08      7.76 o 
  -4   9  10        0.50        4.94      6.31 o 
  -3   9  10       54.43       62.48     10.15 o 
  -2   9  10       11.70       11.98      7.49 o 
  -1   9  10      257.00      246.01     21.33 o 
   0   9  10       85.91       93.60     13.85 o 
   1   9  10        0.24        7.40      8.15 o 
   2   9  10        0.01       -4.11      8.67 o 
   3   9  10        1.32        1.04      8.73 o 
   4   9  10        0.03        0.90      8.11 o 
   5   9  10        1.43        6.84      8.90 o 
   6   9  10        0.05       35.66     19.04 o 
  -6  10  10        2.35        4.75     11.40 o 
  -5  10  10       14.10       23.78      9.59 o 
  -4  10  10        0.01       -3.31      6.83 o 
  -3  10  10        3.14       -3.19      7.76 o 
  -2  10  10        3.08       -0.25      7.78 o 
  -1  10  10       21.17       29.82     10.81 o 
   0  10  10       14.96        9.97      9.71 o 
   1  10  10       30.79       32.22     14.62 o 
   2  10  10       22.98       15.73     10.08 o 
   3  10  10        0.08        2.60      9.43 o 
   4  10  10        0.11       -8.46      8.46 o 
   5  10  10        0.26       10.16      7.68 o 
  -5  11  10        6.25        3.09      9.02 o 
  -4  11  10        7.58       -1.75      9.39 o 
  -3  11  10        0.10       10.67      9.07 o 
  -2  11  10        1.62        3.46      8.65 o 
  -1  11  10        1.20       -8.44      9.48 o 
   0  11  10        4.90       -2.13     10.55 o 
   1  11  10       33.53       34.98     12.34 o 
   2  11  10        2.85       -5.54      9.84 o 
   3  11  10       12.85       12.48     10.98 o 
   4  11  10       10.00       17.35     16.86 o 
  -5  12  10        5.12       -6.94     12.73 o 
  -4  12  10        4.26        5.49     12.36 o 
  -3  12  10        0.11       -6.56      9.27 o 
  -2  12  10        8.22        3.66     11.56 o 
  -1  12  10       17.53       15.25     11.67 o 
   0  12  10        0.01        9.14     11.19 o 
   1  12  10        0.51        2.06     10.98 o 
   2  12  10        1.92       -6.15     10.17 o 
   3  12  10        1.41      -14.68     14.68 o 
   4  12  10        0.90       -2.30     16.86 o 
  -4  13  10        2.74        6.67     17.83 o 
  -3  13  10       18.17       13.95     10.69 o 
  -2  13  10        2.21       15.48     13.22 o 
  -1  13  10        7.91       19.14     17.29 o 
   0  13  10        0.22        2.24     12.31 o 
   1  13  10        9.06        7.16     13.34 o 
   2  13  10        0.57       -2.91     17.71 o 
   3  13  10        0.00      -12.37     17.35 o 
  -2  14  10        1.36        0.85     19.29 o 
  -1  14  10       33.10       38.33     22.20 o 
   0  14  10       13.46        7.76     19.41 o 
   1  14  10        0.13       -8.61     17.95 o 
  -8   1  11        2.27       14.45     11.92 o 
  -7   1  11        0.39        8.39     10.33 o 
  -6   1  11        0.32        0.80      8.85 o 
  -5   1  11       76.93       55.31     24.69 o 
  -4   1  11        0.30       -0.24      7.55 o 
  -3   1  11      328.27      310.95     16.94 o 
  -2   1  11       10.52       12.60      6.75 o 
  -1   1  11       44.17       46.75      9.00 o 
   0   1  11        6.71       -4.57      5.13 o 
   1   1  11        0.77       -2.76      4.20 o 
   2   1  11        0.07        3.13      5.75 o 
   3   1  11        3.13        2.99      6.77 o 
   4   1  11        2.92        6.46     10.01 o 
   5   1  11        6.34        1.58     10.30 o 
   6   1  11        3.21        5.94     11.96 o 
  -8   2  11        0.13       17.74     12.30 o 
  -7   2  11        0.64       -0.36      9.65 o 
  -6   2  11       17.51       17.90     10.12 o 
  -5   2  11      104.82       82.51     17.95 o 
  -4   2  11        9.50       22.76      8.92 o 
  -3   2  11      363.65      338.50     17.81 o 
  -2   2  11        0.98       -0.31      6.08 o 
  -1   2  11       23.17        4.13      6.32 o 
   0   2  11        8.41        5.43      5.60 o 
   1   2  11        2.86        5.51      4.56 o 
   2   2  11       15.57       11.90      6.08 o 
   3   2  11       33.51       32.91      7.77 o 
   4   2  11        7.23        7.93     16.01 o 
   5   2  11        1.37        5.70     10.53 o 
   6   2  11        0.93        6.91     12.13 o 
  -8   3  11        1.19       -1.36     11.36 o 
  -7   3  11        1.79        4.71     20.80 o 
  -6   3  11        0.54       11.22     21.59 o 
  -5   3  11       41.65       26.48      9.88 o 
  -4   3  11        7.95       19.82      7.96 o 
  -3   3  11      671.78      649.60     24.81 o 
  -2   3  11      112.53      105.81     14.92 o 
  -1   3  11     1164.09     1140.07     34.21 o 
   0   3  11      189.61      222.12     17.72 o 
   1   3  11       14.15       20.65      6.14 o 
   2   3  11        5.92       10.27      5.99 o 
   3   3  11        2.44        6.24      6.28 o 
   4   3  11        0.01        9.99      7.13 o 
   5   3  11        0.81       15.02     10.93 o 
   6   3  11        0.05        3.19     11.75 o 
  -8   4  11        2.46        6.00     17.65 o 
  -7   4  11        5.80        8.47      8.45 o 
  -6   4  11        0.26        9.03      9.57 o 
  -5   4  11       30.54       28.09     10.15 o 
  -4   4  11       17.74       15.55      8.39 o 
  -3   4  11      146.20      131.02     16.50 o 
  -2   4  11        0.00        9.80      5.36 o 
  -1   4  11       10.29        8.93      5.40 o 
   0   4  11      111.00       95.57      9.10 o 
   1   4  11      239.28      242.01     21.04 o 
   2   4  11       50.50       59.31      8.24 o 
   3   4  11       25.82       52.37      8.38 o 
   4   4  11        0.22        6.32      7.49 o 
   5   4  11        0.44       -8.17     18.98 o 
   6   4  11        0.41        3.40     11.83 o 
  -7   5  11       17.75       -1.84      8.55 o 
  -6   5  11        0.04        1.54      7.75 o 
  -5   5  11        0.01       -0.13      8.13 o 
  -4   5  11        0.22       -5.85      7.80 o 
  -3   5  11       37.49       32.85      9.52 o 
  -2   5  11       65.04       52.06      7.92 o 
  -1   5  11       97.41       88.43      9.00 o 
   0   5  11        0.60       -0.25      5.04 o 
   1   5  11       16.08       21.48      8.27 o 
   2   5  11       40.05       40.38     10.01 o 
   3   5  11      101.44      125.77     11.57 o 
   4   5  11       17.91       20.00      8.54 o 
   5   5  11       13.63       21.10     11.71 o 
   6   5  11        5.11       26.61     13.03 o 
  -7   6  11        8.12        6.95     19.89 o 
  -6   6  11        0.01        7.98     13.67 o 
  -5   6  11        1.71       -7.76      7.76 o 
  -4   6  11       18.86       15.87      9.13 o 
  -3   6  11        0.87       -4.69      7.34 o 
  -2   6  11        0.78        0.22      5.62 o 
  -1   6  11       45.22       39.67      7.48 o 
   0   6  11       18.30       20.35      6.33 o 
   1   6  11      118.47       79.32     12.29 o 
   2   6  11        1.57       -3.95      7.95 o 
   3   6  11       34.53       29.33      8.65 o 
   4   6  11        5.02        8.36     10.38 o 
   5   6  11       28.04       39.17     11.09 o 
   6   6  11        5.25       13.71     19.77 o 
  -7   7  11        6.33       16.59     11.58 o 
  -6   7  11        6.78        7.45      8.20 o 
  -5   7  11       16.39       30.35      9.12 o 
  -4   7  11        5.52       10.92      7.12 o 
  -3   7  11        2.25        2.39      5.50 o 
  -2   7  11        0.49        0.82      6.18 o 
  -1   7  11        6.62       15.87      6.80 o 
   0   7  11       22.40       22.09      8.63 o 
   1   7  11       64.05       38.32      9.84 o 
   2   7  11       25.93       47.49     13.53 o 
   3   7  11      131.14      135.72     15.87 o 
   4   7  11       32.92       23.59      9.17 o 
   5   7  11        1.34       -6.31      8.64 o 
  -7   8  11       49.43       47.77     17.95 o 
  -6   8  11        3.25       12.67      9.94 o 
  -5   8  11       11.28       19.01      8.05 o 
  -4   8  11       10.71       14.73      7.63 o 
  -3   8  11       20.88       28.63      8.95 o 
  -2   8  11        1.38        8.76      7.41 o 
  -1   8  11       90.70       73.33     10.13 o 
   0   8  11       38.08       58.01     11.99 o 
   1   8  11      200.80      212.32     20.56 o 
   2   8  11       20.76       45.29     11.10 o 
   3   8  11        8.85        5.29      9.94 o 
   4   8  11        9.66       12.78      9.25 o 
   5   8  11        2.34       -4.03      9.29 o 
  -6   9  11        1.74       -4.05     10.12 o 
  -5   9  11      101.44      117.94     13.40 o 
  -4   9  11        2.80       12.22      7.99 o 
  -3   9  11        2.84        6.52     12.03 o 
  -2   9  11        4.96       11.04      7.75 o 
  -1   9  11       27.61       28.78     11.02 o 
   0   9  11        6.00        6.69      9.65 o 
   1   9  11       13.18        7.96     14.01 o 
   2   9  11        2.19        2.50     18.20 o 
   3   9  11        0.39       -8.76      9.48 o 
   4   9  11        0.16        9.21     10.48 o 
   5   9  11        0.44        0.64     12.70 o 
  -6  10  11        7.62       13.13     12.02 o 
  -5  10  11        2.57       21.94      9.78 o 
  -4  10  11        0.00        0.71      9.05 o 
  -3  10  11        3.70        1.55      8.68 o 
  -2  10  11        0.00        9.44     12.89 o 
  -1  10  11        3.61        7.81     10.83 o 
   0  10  11        0.41      -11.16     11.16 o 
   1  10  11       10.77        8.47      9.87 o 
   2  10  11        4.10       -3.15     10.12 o 
   3  10  11        9.29      -11.65     14.62 o 
   4  10  11        4.58       25.35     18.32 o 
  -5  11  11        0.09       -5.09     15.77 o 
  -4  11  11        1.31       -9.47     13.55 o 
  -3  11  11        0.12       -3.07      9.35 o 
  -2  11  11        0.00        3.48     11.69 o 
  -1  11  11        5.21      -16.80     16.80 o 
   0  11  11        0.02       -4.13     10.68 o 
   1  11  11        0.02        9.15     10.84 o 
   2  11  11        0.06       -9.77      9.77 o 
   3  11  11        0.47       -1.46     16.38 o 
   4  11  11        3.61      -10.55     17.22 o 
  -4  12  11        4.12        6.71     12.65 o 
  -3  12  11        0.89        9.92      9.93 o 
  -2  12  11        0.11      -11.71     11.71 o 
  -1  12  11       10.62       14.73     12.17 o 
   0  12  11        1.46        7.76     23.17 o 
   1  12  11        1.95        4.66     12.68 o 
   2  12  11        3.16      -12.49     17.22 o 
   3  12  11        0.00       10.80     18.07 o 
  -3  13  11        3.77       19.65     20.01 o 
  -2  13  11        2.11        1.82     19.29 o 
  -1  13  11        2.28       26.57     18.32 o 
   0  13  11        0.55      -16.74     16.74 o 
   1  13  11        2.99       -8.25     20.74 o 
  -8   0  12        1.49        3.76     17.59 o 
  -7   0  12       20.19       24.99     18.32 o 
  -6   0  12       43.99       52.89     18.44 o 
  -5   0  12       10.83       13.59     13.95 o 
  -4   0  12        3.80        9.95     13.71 o 
  -3   0  12        1.03       10.19     10.19 o 
  -2   0  12        2.46       -5.70      7.52 o 
  -1   0  12       57.33       28.38     11.52 o 
   0   0  12       32.88       30.33     12.74 o 
   1   0  12        3.50       12.84      7.10 o 
   2   0  12       14.74       15.19      8.86 o 
   3   0  12        0.35        4.85     12.98 o 
   4   0  12        1.19       -5.82     14.44 o 
   5   0  12       15.80       17.35     15.89 o 
   6   0  12        0.06       -0.24     17.59 o 
  -8   1  12        0.03       -8.24     11.87 o 
  -7   1  12        2.04       -1.67     10.78 o 
  -6   1  12        0.38       -4.03      9.39 o 
  -5   1  12       14.68       -3.94      8.92 o 
  -4   1  12        1.37        9.59      8.26 o 
  -3   1  12        1.58       -1.01      7.88 o 
  -2   1  12        0.28       -1.88      7.46 o 
  -1   1  12       42.33       51.61      9.36 o 
   0   1  12       36.51       43.26      8.88 o 
   1   1  12        0.38        5.12      5.05 o 
   2   1  12        0.24        6.14      6.17 o 
   3   1  12        0.08        3.32     11.22 o 
   4   1  12        1.63        2.03      9.47 o 
   5   1  12        0.13       -7.28     11.10 o 
   6   1  12        4.35       -1.92     12.87 o 
  -7   2  12       35.01       43.37     13.51 o 
  -6   2  12        4.69       15.77     10.38 o 
  -5   2  12       26.38       34.03     10.63 o 
  -4   2  12        0.68        5.71      7.56 o 
  -3   2  12       73.04       79.64     11.94 o 
  -2   2  12       15.40        5.04      7.24 o 
  -1   2  12      176.20      156.70     13.89 o 
   0   2  12       56.83       50.68      7.30 o 
   1   2  12        4.14        6.01      6.08 o 
   2   2  12       10.14       15.88      6.72 o 
   3   2  12        0.13       -0.52      6.93 o 
   4   2  12        0.00       -3.81      9.70 o 
   5   2  12        3.35       12.11     11.62 o 
   6   2  12        2.20       11.83     14.49 o 
  -7   3  12        8.53       25.32     14.37 o 
  -6   3  12        3.19       15.99     10.55 o 
  -5   3  12       80.25       57.77     12.16 o 
  -4   3  12        2.52        7.65      8.73 o 
  -3   3  12      314.41      275.84     18.13 o 
  -2   3  12        7.47        2.17      7.22 o 
  -1   3  12      516.42      539.08     21.96 o 
   0   3  12        3.74       10.07      5.77 o 
   1   3  12       36.16       27.46      7.13 o 
   2   3  12       21.12       23.54      7.40 o 
   3   3  12        0.02       14.03      9.79 o 
   4   3  12        1.30       11.21     10.41 o 
   5   3  12        1.15        5.35     13.83 o 
   6   3  12        0.08       -8.61     19.04 o 
  -7   4  12        1.26       -4.55     10.81 o 
  -6   4  12       10.06        5.64     10.12 o 
  -5   4  12      130.46      138.74     19.89 o 
  -4   4  12        3.97        2.42      7.99 o 
  -3   4  12      127.33      116.96     26.20 o 
  -2   4  12       11.01       11.59      7.52 o 
  -1   4  12       64.45       61.79      8.19 o 
   0   4  12       13.89       21.34      6.08 o 
   1   4  12      289.75      279.77     16.67 o 
   2   4  12       41.27       52.59     10.60 o 
   3   4  12       18.08       53.89     17.68 o 
   4   4  12        8.62       20.67     15.37 o 
   5   4  12        0.99        5.34     12.52 o 
   6   4  12        5.16       27.29     21.23 o 
  -7   5  12        1.87       -8.71      8.71 o 
  -6   5  12        3.52       -2.46     10.15 o 
  -5   5  12       16.95       18.71     10.50 o 
  -4   5  12        0.50        0.94     21.05 o 
  -3   5  12        2.36        2.86     10.43 o 
  -2   5  12       57.68       57.93     10.78 o 
  -1   5  12        7.44       17.82      6.05 o 
   0   5  12        0.15        0.38      5.43 o 
   1   5  12      163.63      185.40     48.34 o 
   2   5  12        2.07        2.25     19.04 o 
   3   5  12       47.99       75.64     13.28 o 
   4   5  12        2.11        5.91      8.17 o 
   5   5  12        6.13       19.49     15.04 o 
  -7   6  12        2.09        1.34     20.74 o 
  -6   6  12        1.73       -1.21      7.71 o 
  -5   6  12        4.44       -0.71      6.95 o 
  -4   6  12       33.74       15.34     10.53 o 
  -3   6  12        0.02        2.41      7.57 o 
  -2   6  12        1.64        0.06      6.16 o 
  -1   6  12        0.17        2.84      5.69 o 
   0   6  12        8.07       -1.24      7.23 o 
   1   6  12        1.82       15.14      9.83 o 
   2   6  12       12.57       15.89      8.71 o 
   3   6  12       15.54       27.31     10.70 o 
   4   6  12        0.00       -7.90      7.90 o 
   5   6  12        0.11       12.19     18.01 o 
  -6   7  12        0.79       -6.68      8.01 o 
  -5   7  12        0.09       -2.53     12.33 o 
  -4   7  12        7.85       -0.77     10.46 o 
  -3   7  12       28.77       44.93     11.74 o 
  -2   7  12        7.67        2.49      7.16 o 
  -1   7  12       32.00       41.08      8.62 o 
   0   7  12        0.09       -4.72      7.72 o 
   1   7  12        9.61        1.88      7.91 o 
   2   7  12        2.12       17.62     22.50 o 
   3   7  12       31.65       44.60     11.83 o 
   4   7  12        3.06        0.08     19.53 o 
   5   7  12       13.39       14.31     12.88 o 
  -6   8  12       13.36       29.75     15.50 o 
  -5   8  12       27.12       41.28      9.77 o 
  -4   8  12        3.71       -0.82      7.43 o 
  -3   8  12       23.70       21.10     10.45 o 
  -2   8  12        0.12        2.83      7.28 o 
  -1   8  12        8.76       21.85      9.60 o 
   0   8  12        8.08        1.34      8.69 o 
   1   8  12       37.05       27.32     22.87 o 
   2   8  12        3.40       -0.35      8.51 o 
   3   8  12       37.03       39.17     12.07 o 
   4   8  12       19.37       24.07     12.12 o 
   5   8  12        0.56      -17.22     17.22 o 
  -5   9  12       28.59       41.99     11.75 o 
  -4   9  12       28.92       52.15     13.47 o 
  -3   9  12        0.86        9.77      8.66 o 
  -2   9  12        2.42       -6.56      7.30 o 
  -1   9  12        4.24        2.67     15.47 o 
   0   9  12        0.89        6.03     13.28 o 
   1   9  12       61.43       77.23     22.26 o 
   2   9  12       16.86       49.40     12.22 o 
   3   9  12        1.98       -4.95     10.86 o 
   4   9  12        1.10       20.62     17.95 o 
  -5  10  12        2.94       35.50     19.17 o 
  -4  10  12        5.72       19.73     27.54 o 
  -3  10  12       34.69       42.87     10.57 o 
  -2  10  12        0.42       -3.77      8.13 o 
  -1  10  12        1.95       -4.58     11.06 o 
   0  10  12        1.91       -4.97     14.13 o 
   1  10  12        8.95       20.24     11.56 o 
   2  10  12        2.70        4.38     11.00 o 
   3  10  12        5.04      -16.01     16.01 o 
   4  10  12        5.37       26.32     18.92 o 
  -4  11  12        5.71       33.62     21.41 o 
  -3  11  12        6.40       25.92     10.56 o 
  -2  11  12        7.81        8.41     12.58 o 
  -1  11  12        3.47      -11.41     11.71 o 
   0  11  12        0.43       -0.59     11.64 o 
   1  11  12        0.31        8.13     21.83 o 
   2  11  12        0.64       -7.16     18.92 o 
   3  11  12       13.09        6.91     18.68 o 
  -3  12  12        3.36       28.39     11.81 o 
  -2  12  12        5.00        0.59     20.68 o 
  -1  12  12        0.35       -7.67     12.71 o 
   0  12  12        3.39        6.19     19.17 o 
   1  12  12       12.39      -17.47     17.47 o 
   2  12  12        0.02      -19.53     19.53 o 
  -7   1  13       24.68       21.73     18.01 o 
  -6   1  13       10.76        4.61     10.94 o 
  -5   1  13        0.30       16.99     10.41 o 
  -4   1  13        0.04       -1.56     16.62 o 
  -3   1  13       40.28       29.32      8.96 o 
  -2   1  13        1.13        5.87      7.58 o 
  -1   1  13      102.67       72.95     18.38 o 
   0   1  13        0.37        3.48     11.52 o 
   1   1  13        1.17       10.15      8.15 o 
   2   1  13        7.33       15.27      8.07 o 
   3   1  13        0.00       -9.26      9.26 o 
   4   1  13        0.06       -5.25     10.72 o 
   5   1  13        0.03       -4.65     13.42 o 
  -7   2  13        4.03       35.10     12.86 o 
  -6   2  13        0.28        5.18     18.44 o 
  -5   2  13        6.69      -10.86     11.34 o 
  -4   2  13        5.02       17.99      9.82 o 
  -3   2  13       18.60        2.34     16.68 o 
  -2   2  13       20.79       19.79      7.85 o 
  -1   2  13      145.59      126.89     13.61 o 
   0   2  13        0.62       17.36      8.25 o 
   1   2  13       14.23       10.47      6.67 o 
   2   2  13        2.50       16.37      9.56 o 
   3   2  13        0.02        2.47      9.94 o 
   4   2  13        0.01       -6.67     10.48 o 
   5   2  13        3.29       11.26     12.38 o 
  -7   3  13        0.01       17.72     13.14 o 
  -6   3  13        0.39        3.57     11.10 o 
  -5   3  13        6.07        8.75      9.84 o 
  -4   3  13        6.48        8.40      8.87 o 
  -3   3  13       75.01       91.65     14.19 o 
  -2   3  13        8.51        4.01      7.67 o 
  -1   3  13      312.96      304.12     17.77 o 
   0   3  13       22.36       28.85      9.00 o 
   1   3  13      386.12      413.30     19.97 o 
   2   3  13       51.18       60.54     16.19 o 
   3   3  13        0.01        3.60     16.62 o 
   4   3  13        2.00       20.25     11.80 o 
   5   3  13        0.34       18.51     20.99 o 
  -7   4  13        7.42       16.54     15.10 o 
  -6   4  13        3.24       -1.87     11.91 o 
  -5   4  13        9.66       -3.63      9.19 o 
  -4   4  13        1.17       -3.62      8.39 o 
  -3   4  13       17.58        1.80      8.00 o 
  -2   4  13        9.89       14.95     10.61 o 
  -1   4  13       34.57       22.81      8.96 o 
   0   4  13        0.93        4.20      5.92 o 
   1   4  13        1.61       13.32      8.77 o 
   2   4  13       18.88       32.61     10.59 o 
   3   4  13       72.33       96.32     19.47 o 
   4   4  13       14.43        7.59     12.17 o 
   5   4  13        6.19        5.12     12.95 o 
  -6   5  13        0.63        9.59     10.23 o 
  -5   5  13       16.14       20.74     19.23 o 
  -4   5  13        0.36        2.26      8.45 o 
  -3   5  13        1.15       -7.48      7.48 o 
  -2   5  13        0.78       -1.14      7.82 o 
  -1   5  13       26.39        9.16     11.65 o 
   0   5  13        7.16        9.72      6.25 o 
   1   5  13       39.29       36.90     21.17 o 
   2   5  13        0.01       -1.58      8.80 o 
   3   5  13        5.79       30.62     11.04 o 
   4   5  13        6.84       29.00     12.52 o 
   5   5  13       25.66       27.66     20.62 o 
  -6   6  13        0.02       -3.19     11.79 o 
  -5   6  13       10.56       15.46     19.47 o 
  -4   6  13        0.67       12.56      9.32 o 
  -3   6  13        0.08       -7.83      7.83 o 
  -2   6  13        1.78        0.13      8.37 o 
  -1   6  13        1.10       -3.66      8.29 o 
   0   6  13        4.88        3.56      8.14 o 
   1   6  13       13.37        2.92      9.04 o 
   2   6  13        6.18       27.98     10.59 o 
   3   6  13       33.42       52.95     12.94 o 
   4   6  13        0.11       -4.74     11.16 o 
   5   6  13       11.05        8.73     20.99 o 
  -6   7  13        7.90        7.04     10.75 o 
  -5   7  13        9.64       17.17     10.71 o 
  -4   7  13        8.52       11.08     11.54 o 
  -3   7  13        5.75       18.79     12.68 o 
  -2   7  13        4.24        0.23     10.61 o 
  -1   7  13        0.36        4.89      7.23 o 
   0   7  13        0.17       -7.96      8.69 o 
   1   7  13        4.73        6.32      9.44 o 
   2   7  13        3.00       14.19     23.17 o 
   3   7  13       10.28       19.12     20.01 o 
   4   7  13        9.39       13.48     12.55 o 
  -5   8  13       71.54       70.73     13.58 o 
  -4   8  13        8.61       20.71     12.04 o 
  -3   8  13       19.47       35.34     12.12 o 
  -2   8  13        7.74        8.86      9.96 o 
  -1   8  13       12.79       14.86     10.69 o 
   0   8  13        1.32       -8.65      8.65 o 
   1   8  13       25.84       26.14     11.15 o 
   2   8  13        7.28       15.13     17.59 o 
   3   8  13       29.09       56.62     14.23 o 
   4   8  13        3.62      -17.83     17.83 o 
  -5   9  13        3.10       -4.27     11.28 o 
  -4   9  13        0.86        2.28     10.90 o 
  -3   9  13      109.16      135.03     17.89 o 
  -2   9  13        4.49        5.09      8.48 o 
  -1   9  13        1.37       -6.48     10.81 o 
   0   9  13        2.84      -10.15     10.15 o 
   1   9  13        4.43        0.72     28.38 o 
   2   9  13        0.27        4.72     17.77 o 
   3   9  13        1.44       -7.76     17.83 o 
  -4  10  13       10.23       -3.74     12.66 o 
  -3  10  13        6.04       -9.86     10.88 o 
  -2  10  13        0.02      -12.50     12.50 o 
  -1  10  13        6.03       -3.49     11.95 o 
   0  10  13        0.08      -16.62     27.66 o 
   1  10  13        0.18      -14.50     25.11 o 
   2  10  13        0.07       11.77     18.07 o 
  -3  11  13        0.04       -0.43     12.03 o 
  -2  11  13        0.00      -10.25     15.34 o 
  -1  11  13        0.67        0.35     13.12 o 
   0  11  13        0.13      -10.68     12.77 o 
   1  11  13        1.78       15.28     19.04 o 
  -6   0  14        2.07       18.20     18.92 o 
  -5   0  14       21.79       18.20     16.86 o 
  -4   0  14       33.21       39.91     14.07 o 
  -3   0  14       16.77       21.47     11.89 o 
  -2   0  14        5.06       -5.82     10.67 o 
  -1   0  14        5.13       -1.70     11.28 o 
   0   0  14        1.32        4.85     11.28 o 
   1   0  14        8.84       29.23     13.71 o 
   3   0  14       12.15       14.68     16.98 o 
   4   0  14        1.45       12.98     18.32 o 
   5   0  14        0.12       12.74     20.26 o 
  -6   1  14        3.12       12.26     17.59 o 
  -5   1  14        1.09       12.18     14.98 o 
  -4   1  14        0.64       -8.33      9.03 o 
  -3   1  14       25.03       23.00     14.62 o 
  -2   1  14        0.80        2.60      9.22 o 
  -1   1  14        0.24       -5.52      7.92 o 
   0   1  14        1.24       14.03      9.89 o 
   1   1  14       31.20       41.40     12.13 o 
   2   1  14        4.96       12.25     14.31 o 
   3   1  14        0.29       15.65     17.59 o 
   4   1  14        0.90        5.03     12.61 o 
   5   1  14        0.09      -15.77     19.29 o 
  -6   2  14        1.46        2.16     13.16 o 
  -5   2  14       27.38       34.06     12.18 o 
  -4   2  14       10.13       14.85     10.62 o 
  -3   2  14       58.90       61.54     12.35 o 
  -2   2  14        4.72        0.75     12.49 o 
  -1   2  14        1.03       13.80      8.41 o 
   0   2  14        1.56        4.99      8.40 o 
   1   2  14       76.79       71.93     18.20 o 
   2   2  14       10.09       29.65     11.15 o 
   3   2  14        0.18       21.71     16.86 o 
   4   2  14        0.05       -4.59     11.83 o 
   5   2  14        0.04       21.35     20.50 o 
  -6   3  14       10.37       -0.89     12.37 o 
  -5   3  14       24.84       56.69     14.75 o 
  -4   3  14        0.97        4.29      9.90 o 
  -3   3  14       53.65       38.67     11.82 o 
  -2   3  14        2.44        4.55      8.27 o 
  -1   3  14       75.33       80.74     11.83 o 
   0   3  14        5.77        8.45      9.48 o 
   1   3  14       50.28       68.17     19.17 o 
   2   3  14        0.20       22.27     11.06 o 
   3   3  14       21.83       20.01     16.62 o 
   4   3  14        5.98        4.37     18.32 o 
   5   3  14        0.14       20.01     22.32 o 
  -6   4  14       19.41       19.66     13.19 o 
  -5   4  14        3.53        7.12     10.84 o 
  -4   4  14        2.59       -3.53      9.65 o 
  -3   4  14       53.48       39.92     11.70 o 
  -2   4  14        4.29        4.81      8.19 o 
  -1   4  14       84.06       96.11     12.81 o 
   0   4  14        4.27        7.46      9.08 o 
   1   4  14       12.06       13.44      9.45 o 
   2   4  14        2.92       -2.55     17.83 o 
   3   4  14       50.47       93.02     14.52 o 
   4   4  14        5.83       23.53     17.95 o 
  -6   5  14        2.14       -9.83     11.40 o 
  -5   5  14        0.22       -9.59     10.37 o 
  -4   5  14        0.13       -0.31      9.41 o 
  -3   5  14       12.05       14.26     10.12 o 
  -2   5  14        0.36        8.51      8.53 o 
  -1   5  14        1.67       -2.76      8.42 o 
   0   5  14        7.91        0.73     15.41 o 
   1   5  14        3.69       -3.33      9.43 o 
   2   5  14        0.66        3.86     17.77 o 
   3   5  14       38.04       48.21     23.47 o 
   4   5  14        0.27        9.34     17.83 o 
  -5   6  14        2.80       14.53     13.46 o 
  -4   6  14        1.76       -9.61      9.61 o 
  -3   6  14        0.03        8.30      9.94 o 
  -2   6  14       22.87       33.05     11.31 o 
  -1   6  14        0.03        2.07      8.89 o 
   0   6  14        0.08        3.49      8.50 o 
   1   6  14        2.49        7.03     10.02 o 
   2   6  14        2.11       -3.93     10.17 o 
   3   6  14        0.18        7.39     11.66 o 
   4   6  14        1.52      -10.55     17.95 o 
  -5   7  14       69.88      101.12     13.22 o 
  -4   7  14        0.68       14.49     12.16 o 
  -3   7  14        1.55       -2.90     10.33 o 
  -2   7  14        2.49        8.45      9.81 o 
  -1   7  14       15.99       24.87     17.59 o 
   0   7  14        3.46       10.50     10.40 o 
   1   7  14        4.96       -6.28      9.82 o 
   2   7  14        0.00       21.31     17.53 o 
   3   7  14        0.49        9.68     18.56 o 
  -4   8  14        7.68       45.03     13.17 o 
  -3   8  14       26.51       30.90     12.81 o 
  -2   8  14        0.70       -1.85      9.99 o 
  -1   8  14       16.99       12.49     18.68 o 
   0   8  14        0.00       -9.47      9.47 o 
   1   8  14       12.91       32.26     12.26 o 
   2   8  14        3.31        6.30     11.22 o 
   3   8  14        3.70       43.79     21.83 o 
  -4   9  14        0.57        7.96     12.88 o 
  -3   9  14       20.08       39.46     14.44 o 
  -2   9  14       16.39       33.60     23.17 o 
  -1   9  14        0.38       -1.49     12.04 o 
   0   9  14        1.34      -10.76     10.76 o 
   1   9  14        0.08       28.91     13.28 o 
   2   9  14        0.07        4.49     18.56 o 
  -2  10  14        5.73       -5.58     21.23 o 
  -1  10  14       19.59       19.53     20.68 o 
   0  10  14        1.54       22.64     32.75 o 
   1  10  14        0.35       27.05     20.50 o 
  -6   1  15       15.80       24.66     14.81 o 
  -5   1  15       28.54       17.10     12.44 o 
  -4   1  15        9.52       20.56     10.51 o 
  -3   1  15        0.95       13.15      9.23 o 
  -2   1  15        0.82        7.65     14.86 o 
  -1   1  15        9.05        5.02      8.79 o 
   0   1  15        0.21       10.66     11.58 o 
   1   1  15       15.86       10.65     11.65 o 
   4   1  15        2.04      -12.13     21.23 o 
  -5   2  15        8.76       -0.96     11.80 o 
  -4   2  15        3.54       26.23     12.49 o 
  -3   2  15       12.58       15.18     10.55 o 
  -2   2  15        0.13       15.18      9.29 o 
  -1   2  15        0.57       -4.84      8.74 o 
   0   2  15        6.65       11.06      9.74 o 
   1   2  15       23.19       38.57     16.01 o 
   2   2  15        0.25       35.42     16.74 o 
   3   2  15        3.11       -7.52     17.10 o 
   4   2  15        0.14       29.11     20.26 o 
  -5   3  15        0.01        1.34     11.25 o 
  -4   3  15        0.01       -7.18     11.77 o 
  -3   3  15        7.16        7.19      9.58 o 
  -2   3  15       10.06       19.26      9.52 o 
  -1   3  15       64.88       68.23     12.52 o 
   0   3  15        2.38        8.17      9.60 o 
   1   3  15       75.62       63.93     19.29 o 
   2   3  15        2.74       23.53     16.86 o 
   3   3  15       65.84       90.73     23.41 o 
  -5   4  15       22.35       23.92     22.32 o 
  -4   4  15        1.15        2.26     11.64 o 
  -3   4  15        8.65        7.03     13.10 o 
  -2   4  15        2.15       18.09     10.23 o 
  -1   4  15        8.29        5.46      9.18 o 
   0   4  15        0.99        6.19     13.83 o 
   1   4  15        0.93        8.61     16.01 o 
   2   4  15        0.76        4.98     11.35 o 
   3   4  15        0.25       32.87     19.04 o 
  -5   5  15        9.57        0.86     20.62 o 
  -4   5  15        0.77       -0.66     10.49 o 
  -3   5  15        8.02       -1.39     10.92 o 
  -2   5  15        0.45       -7.87      9.17 o 
  -1   5  15        1.40       15.55      9.29 o 
   0   5  15        0.04        0.12     15.28 o 
   1   5  15        5.32       43.79     19.53 o 
   2   5  15        0.15      -10.61     10.61 o 
   3   5  15        4.48       45.89     14.23 o 
  -4   6  15        0.00       -0.66     11.83 o 
  -3   6  15        4.71       10.90     10.96 o 
  -2   6  15        0.00       -9.12      9.12 o 
  -1   6  15        0.29       16.13     17.47 o 
   0   6  15        0.12        6.07     16.01 o 
   1   6  15        0.13        9.57     16.07 o 
   2   6  15        1.52       26.80     12.45 o 
   3   6  15        1.95       44.03     21.35 o 
  -4   7  15        9.37       16.77     13.87 o 
  -3   7  15       12.50       12.68     12.33 o 
  -2   7  15        2.26       10.92     11.44 o 
  -1   7  15        0.01        7.76     16.25 o 
   0   7  15        1.25       17.95     18.56 o 
   1   7  15        0.05        3.85     11.65 o 
   2   7  15        0.02       34.30     30.14 o 
  -3   8  15       40.90       78.64     16.84 o 
  -2   8  15       11.15       29.11     22.56 o 
  -1   8  15       20.74       36.88     19.89 o 
   0   8  15        3.82      -13.71     16.38 o 
   1   8  15        6.30       -5.71     20.01 o 
  -1   9  15       48.52       93.89     30.57 o 
   0   9  15        1.20      -12.18     12.18 o 
  -5   0  16       11.68       -6.07     18.07 o 
  -4   0  16        3.08        9.58     14.19 o 
  -3   0  16        8.06       10.80     15.28 o 
  -2   0  16        3.56       -1.58     13.10 o 
  -1   0  16        5.76       -1.82     13.83 o 
   0   0  16        2.89       16.74     14.07 o 
   1   0  16        1.29       -0.49     15.28 o 
  -5   1  16       15.71       19.08     26.02 o 
  -4   1  16        8.97       15.73     11.34 o 
  -3   1  16        0.28       17.51     10.60 o 
  -2   1  16        0.42       -7.43     14.92 o 
  -1   1  16        8.33        5.71     19.77 o 
   0   1  16        0.78        8.26     10.25 o 
   1   1  16        0.40        7.64     17.10 o 
  -4   2  16        0.01        5.77     10.13 o 
  -3   2  16       11.72        7.73     14.25 o 
  -2   2  16        3.31        0.44     10.20 o 
  -1   2  16       31.60       36.51     11.35 o 
   0   2  16        1.59        1.16     10.66 o 
   1   2  16        0.02        5.94     16.38 o 
  -4   3  16        7.09        6.39     11.77 o 
  -3   3  16       21.17       30.87     11.67 o 
  -2   3  16        0.26       18.39     12.74 o 
  -1   3  16       10.54       -2.83     10.49 o 
   0   3  16        1.80       10.07     16.01 o 
   1   3  16        6.05       16.98     17.95 o 
   2   3  16        1.86        3.52     19.65 o 
  -4   4  16       24.04       32.81     14.81 o 
  -3   4  16        5.08       21.03     11.14 o 
  -2   4  16        0.01       11.51     18.07 o 
  -1   4  16        9.92        3.42     10.41 o 
   0   4  16        0.76       -3.88     15.28 o 
   1   4  16       24.90       42.94     19.17 o 
   2   4  16        0.30       10.43     19.17 o 
  -3   5  16        0.10       -4.50     11.13 o 
  -2   5  16        2.41        0.37     20.62 o 
  -1   5  16        1.93       -4.12     17.10 o 
   0   5  16        0.72       12.01     18.20 o 
   1   5  16        0.35       17.59     19.65 o 
   2   5  16        0.33      -19.04     19.04 o 
  -3   6  16        2.09      -11.73     11.73 o 
  -2   6  16        0.52        3.82     15.28 o 
  -1   6  16        0.46      -12.86     17.47 o 
   0   6  16        4.81       23.53     17.83 o 
   1   6  16        0.00       -6.79     17.71 o 
  -2   7  16        0.53        7.16     23.17 o 
  -1   7  16        2.53       28.26     20.86 o 
   0   7  16        0.20      -18.44     18.44 o 
  -3   1  17       12.48        5.36     12.38 o 
  -2   1  17        2.09       -7.10     10.38 o 
  -1   1  17        0.32        3.24     11.13 o 
   0   1  17        1.39        6.66     11.62 o 
   1   1  17        0.69        9.10     16.38 o 
  -3   2  17        9.49       13.57     11.96 o 
  -2   2  17        5.05       15.32     12.12 o 
  -1   2  17        8.04        0.76     11.53 o 
   0   2  17        0.06      -10.92     15.53 o 
   1   2  17        0.00        7.52     19.65 o 
  -2   3  17        0.02        6.11     12.74 o 
  -1   3  17        6.76        7.49     12.14 o 
   0   3  17        3.79       41.00     20.50 o 
  -2   4  17        0.10       15.18     11.87 o 
  -1   4  17        5.03        7.52     16.25 o 
   0   4  17        0.94       -2.18     18.80 o 
                                                 
